# Supplementary material for: Prospective Spatiotemporal Cluster Detection Using SaTScan: Tutorial for Designing and Fine-Tuning a System to Detect Reportable Communicable Disease Outbreaks
Source: JMIR Public Health Surveill. 2024 Jun 11;10:e50653. doi: 10.2196/50653 (PMC11200039; doi:10.2196/50653)
Supplement: Multimedia Appendix 2 [file publichealth_v10i1e50653_app2.zip]

Archive with 14 entries (11 files):
- Multimedia Appendix 2/Multimedia Appendix video.mp4
- Multimedia Appendix 2/SpaceTimePermutation sample analysis/
- Multimedia Appendix 2/SpaceTimePermutation sample analysis/how to.txt
- Multimedia Appendix 2/SpaceTimePermutation sample analysis/input files/
- Multimedia Appendix 2/SpaceTimePermutation sample analysis/input files/event_cache.txt
- Multimedia Appendix 2/SpaceTimePermutation sample analysis/input files/FakeCaseFile.csv
- Multimedia Appendix 2/SpaceTimePermutation sample analysis/input files/NYC ct coordinates file.txt
- Multimedia Appendix 2/SpaceTimePermutation sample analysis/input files/NYC ct network file.txt
- Multimedia Appendix 2/SpaceTimePermutation sample analysis/output files/
- Multimedia Appendix 2/SpaceTimePermutation sample analysis/output files/FakeOutput.clustermap.html
- Multimedia Appendix 2/SpaceTimePermutation sample analysis/output files/FakeOutput.linelist.csv
- Multimedia Appendix 2/SpaceTimePermutation sample analysis/output files/FakeOutput.temporal.html
- Multimedia Appendix 2/SpaceTimePermutation sample analysis/output files/FakeOutput.txt
- Multimedia Appendix 2/SpaceTimePermutation sample analysis/SpaceTimePermutation_sample_parameter_file.prm
