# Supplementary material for: Prospective Spatiotemporal Cluster Detection Using SaTScan: Tutorial for Designing and Fine-Tuning a System to Detect Reportable Communicable Disease Outbreaks
Source: JMIR Public Health Surveill. 2024 Jun 11;10:e50653. doi: 10.2196/50653 (PMC11200039; doi:10.2196/50653)
Supplement: Multimedia Appendix 2 [file publichealth_v10i1e50653_app2.zip › Multimedia Appendix 2/SpaceTimePermutation sample analysis/how to.txt]

To run the sample analysis:

1. Open SaTScan v10.1.2 or later

2. File -> Open session file -> Load SpaceTimePermutation_sample_parameter_file.prm

3. Navigate to input files using File Import Wizards ([...] button next to input fields)
	a. Input tab -> Case File = FakeCaseFile.csv
	b. Input tab -> Coordinates File = NYC ct coordinates file.txt
	b. Input tab -> Advanced -> Network -> Locations Network file = NYC ct network file.txt
	c. Input tab -> Advanced -> Line List tab -> Events Cache = event_cache.txt 
		i. In subsequent SaTScan versions, this will move to Case File Import File Wizard

4. No need to make any changes while clicking through File Import Wizards

5. On the Output tab, fill in the file path where output files will be saved

6. Click green triangle icon in toolbar to run analysis

7. Navigate to output file location to review output. The clusters you detected should match the clusters in the provided “output files” folder.
