# Supplementary material for: Prospective Spatiotemporal Cluster Detection Using SaTScan: Tutorial for Designing and Fine-Tuning a System to Detect Reportable Communicable Disease Outbreaks
Source: JMIR Public Health Surveill. 2024 Jun 11;10:e50653. doi: 10.2196/50653 (PMC11200039; doi:10.2196/50653)
Supplement: Multimedia Appendix 2 [file publichealth_v10i1e50653_app2.zip › Multimedia Appendix 2/SpaceTimePermutation sample analysis/input files/FakeCaseFile.csv]

disease	event_id	census_tract	fake_event_date	event_count	descriptive_long	descriptive_lat	disease_status_final
Disease X	1107	36047030700	1/2/2021	1	-73.92360682	40.67606519	CONFIRMED
Disease X	1300	36085020804	1/2/2021	1	-74.20469669	40.53754837	CONFIRMED
Disease X	1338	36081103202	1/2/2021	1	-73.74784895	40.60611311	CONFIRMED
Disease X	1975	36081086100	1/2/2021	1	-73.8164321	40.75710847	PENDING
Disease X	2212	36047090600	1/2/2021	1	-73.90733126	40.67068297	PENDING
Disease X	74	36081066000	1/3/2021	1	-73.72986599	40.65790985	PROBABLE
Disease X	814	36085012500	1/3/2021	1	-74.12044818	40.62867555	CONFIRMED
Disease X	1501	36061013200	1/3/2021	1	-73.94969969	40.76988963	CONFIRMED
Disease X	1555	36085018901	1/3/2021	1	-74.13682378	40.61462832	CONFIRMED
Disease X	1571	36061013000	1/3/2021	1	-73.96591721	40.77064187	CONFIRMED
Disease X	1865	36081063200	1/3/2021	1	-73.74370609	40.67572726	CONFIRMED
Disease X	794	36061011800	1/4/2021	1	-73.96142932	40.76688138	CONFIRMED
Disease X	1532	36047007500	1/4/2021	1	-73.99029427	40.68225588	CONFIRMED
Disease X	1750	36047002000	1/4/2021	1	-74.01746243	40.64646221	CONFIRMED
Disease X	1753	36047113000	1/4/2021	1	-73.89778157	40.66153934	CONFIRMED
Disease X	219	36005009300	1/5/2021	1	-73.88932323	40.81770929	PROBABLE
Disease X	369	36047030400	1/5/2021	1	-73.99149063	40.59294157	PROBABLE
Disease X	1178	36005030200	1/5/2021	1	-73.82445084	40.86331775	CONFIRMED
Disease X	1428	36081091601	1/5/2021	1	-73.92498122	40.55458611	CONFIRMED
Disease X	2204	36085018901	1/5/2021	1	-74.14462088	40.60835921	PENDING
Disease X	408	36081080302	1/6/2021	1	-73.8292012	40.73793294	PROBABLE
Disease X	622	36081012301	1/6/2021	1	-73.89827119	40.7797799	CONFIRMED
Disease X	1164	36085012806	1/6/2021	1	-74.11636528	40.5586032	CONFIRMED
Disease X	1226	36005003300	1/6/2021	1	-73.91120806	40.80730144	CONFIRMED
Disease X	1247	36081004500	1/6/2021	1	-73.93140319	40.76212918	CONFIRMED
Disease X	1367	36047038600	1/6/2021	1	-73.97595943	40.59049436	CONFIRMED
Disease X	1525	36081075702	1/6/2021	1	-73.83858972	40.72536194	CONFIRMED
Disease X	1708	36047018400	1/6/2021	1	-74.00767415	40.61230779	CONFIRMED
Disease X	1919	36081005800	1/6/2021	1	-73.84925261	40.67481591	CONFIRMED
Disease X	2262	36047042700	1/6/2021	1	-73.92642551	40.70494496	PENDING
Disease X	371	36085020801	1/7/2021	1	-74.21749792	40.54633712	PROBABLE
Disease X	475	36047024800	1/7/2021	1	-73.99357595	40.62237689	PROBABLE
Disease X	514	36085020801	1/7/2021	1	-74.21172247	40.55293811	CONFIRMED
Disease X	1136	36061020701	1/7/2021	1	-73.95841386	40.8086422	CONFIRMED
Disease X	1546	36047032300	1/7/2021	1	-73.95618635	40.66529906	CONFIRMED
Disease X	39	36047055200	1/8/2021	1	-73.95675737	40.60716336	PROBABLE
Disease X	65	36081004401	1/8/2021	1	-73.86060573	40.67875185	PROBABLE
Disease X	482	36081061200	1/8/2021	1	-73.73834056	40.6875243	PROBABLE
Disease X	658	36081099703	1/8/2021	1	-73.77906014	40.78629142	CONFIRMED
Disease X	842	36047078400	1/8/2021	1	-73.94427194	40.63564208	CONFIRMED
Disease X	1185	36085027704	1/8/2021	1	-74.1466556	40.58592525	CONFIRMED
Disease X	1622	36005016200	1/8/2021	1	-73.82413754	40.828729	CONFIRMED
Disease X	1979	36047046000	1/8/2021	1	-73.96702476	40.63131075	PENDING
Disease X	2133	36081005400	1/8/2021	1	-73.84786667	40.67903508	PENDING
Disease X	166	36085013203	1/9/2021	1	-74.14586011	40.54403785	PROBABLE
Disease X	351	36081043400	1/9/2021	1	-73.77777856	40.6948252	PROBABLE
Disease X	657	36047015700	1/9/2021	1	-73.97337141	40.67325042	CONFIRMED
Disease X	1490	36047122000	1/9/2021	1	-73.85743738	40.66871029	CONFIRMED
Disease X	2057	36081089200	1/9/2021	1	-73.84432685	40.65109486	PENDING
Disease X	2292	36081077907	1/9/2021	1	-73.81946076	40.72550207	PENDING
Disease X	2301	36081077906	1/9/2021	1	-73.82075129	40.72862213	PENDING
Disease X	2485	36081092500	1/9/2021	1	-73.84514349	40.78261945	PENDING
Disease X	117	36085024800	1/10/2021	1	-74.24026496	40.52221412	PROBABLE
Disease X	409	36081024700	1/10/2021	1	-73.90030843	40.74295514	PROBABLE
Disease X	1171	36005017300	1/10/2021	1	-73.91329065	40.82805131	CONFIRMED
Disease X	1250	36085002002	1/10/2021	1	-74.07556883	40.60356909	CONFIRMED
Disease X	1778	36081099801	1/10/2021	1	-73.7580061	40.60048695	CONFIRMED
Disease X	7	36085000800	1/11/2021	1	-74.06520026	40.60713129	PROBABLE
Disease X	359	36081107201	1/11/2021	1	-73.82296238	40.60165364	PROBABLE
Disease X	668	36081126700	1/11/2021	1	-73.79780369	40.71982815	CONFIRMED
Disease X	840	36081115700	1/11/2021	1	-73.81601321	40.76346573	CONFIRMED
Disease X	1256	36081089200	1/11/2021	1	-73.8423725	40.65186029	CONFIRMED
Disease X	1385	36047095000	1/11/2021	1	-73.91851034	40.63735032	CONFIRMED
Disease X	1474	36085017700	1/11/2021	1	-74.09697332	40.59591946	CONFIRMED
Disease X	1968	36081073900	1/11/2021	1	-73.84555396	40.7261257	PENDING
Disease X	2260	36085030302	1/11/2021	1	-74.16120005	40.62379442	PENDING
Disease X	2461	36081075702	1/11/2021	1	-73.83961805	40.72318873	PENDING
Disease X	327	36081070900	1/12/2021	1	-73.85327922	40.71888104	PROBABLE
Disease X	570	36061014200	1/12/2021	1	-73.95922299	40.7782414	CONFIRMED
Disease X	835	36047041401	1/12/2021	1	-73.97066218	40.60080701	CONFIRMED
Disease X	878	36047000200	1/12/2021	1	-74.01278792	40.65000416	CONFIRMED
Disease X	1071	36081119500	1/12/2021	1	-73.79666831	40.75480459	CONFIRMED
Disease X	1929	36081009800	1/12/2021	1	-73.82716987	40.68703652	CONFIRMED
Disease X	2256	36047061200	1/12/2021	1	-73.94520446	40.58091926	PENDING
Disease X	538	36085010500	1/13/2021	1	-74.10626493	40.63207963	CONFIRMED
Disease X	713	36047039600	1/13/2021	1	-73.96940703	40.59560837	CONFIRMED
Disease X	988	36081138501	1/13/2021	1	-73.76101633	40.7595759	CONFIRMED
Disease X	1429	36047005202	1/13/2021	1	-74.03980921	40.62030698	CONFIRMED
Disease X	209	36081072300	1/14/2021	1	-73.84940658	40.71593135	PROBABLE
Disease X	1628	36081048000	1/14/2021	1	-73.77263161	40.71484312	CONFIRMED
Disease X	2017	36047007700	1/14/2021	1	-73.99404334	40.67951387	PENDING
Disease X	704	36005015700	1/15/2021	1	-73.88833192	40.8331106	CONFIRMED
Disease X	1969	36047020400	1/15/2021	1	-74.01339714	40.62249714	PENDING
Disease X	80	36047050900	1/16/2021	1	-73.95084827	40.70433378	PROBABLE
Disease X	177	36081089200	1/16/2021	1	-73.84253531	40.6518882	PROBABLE
Disease X	217	36081120500	1/16/2021	1	-73.8176307	40.75067583	PROBABLE
Disease X	276	36081040100	1/16/2021	1	-73.8560773	40.7503537	PROBABLE
Disease X	552	36005037600	1/16/2021	1	-73.86892981	40.8759638	CONFIRMED
Disease X	558	36085027301	1/16/2021	1	-74.15484244	40.5928424	CONFIRMED
Disease X	672	36047075200	1/16/2021	1	-73.95230944	40.62552063	CONFIRMED
Disease X	1754	36005046201	1/16/2021	1	-73.82806996	40.8796568	CONFIRMED
Disease X	1910	36081014900	1/16/2021	1	-73.91342718	40.76288785	CONFIRMED
Disease X	2177	36047099600	1/16/2021	1	-73.9089211	40.63320708	PENDING
Disease X	2270	36047008500	1/16/2021	1	-74.00891234	40.67579486	PENDING
Disease X	2339	36047023200	1/16/2021	1	-73.98580927	40.63558605	PENDING
Disease X	2363	36081062900	1/16/2021	1	-73.88182182	40.69983821	PENDING
Disease X	1801	36081032000	1/17/2021	1	-73.76394146	40.66377781	CONFIRMED
Disease X	1902	36081036800	1/17/2021	1	-73.76548754	40.68462481	CONFIRMED
Disease X	1977	36085011402	1/17/2021	1	-74.1014294	40.57987393	PENDING
Disease X	71	36081049301	1/18/2021	1	-73.89546496	40.73073256	PROBABLE
Disease X	736	36047069000	1/18/2021	1	-73.92290892	40.6207087	CONFIRMED
Disease X	955	36047110600	1/18/2021	1	-73.88582206	40.65542045	CONFIRMED
Disease X	1273	36081088400	1/18/2021	1	-73.83496727	40.65656261	CONFIRMED
Disease X	1602	36085019800	1/18/2021	1	-74.20519913	40.51349851	CONFIRMED
Disease X	2016	36047039100	1/18/2021	1	-73.93221647	40.69806166	PENDING
Disease X	140	36005019400	1/19/2021	1	-73.82865051	40.83325115	PROBABLE
Disease X	254	36047117201	1/19/2021	1	-73.88640895	40.68240754	PROBABLE
Disease X	742	36005035900	1/19/2021	1	-73.88497738	40.84200453	CONFIRMED
Disease X	1044	36005027401	1/19/2021	1	-73.82197152	40.84594747	CONFIRMED
Disease X	1221	36081055700	1/19/2021	1	-73.89852332	40.70029385	CONFIRMED
Disease X	1425	36005038700	1/19/2021	1	-73.88817173	40.8568096	CONFIRMED
Disease X	1741	36085011401	1/19/2021	1	-74.09762359	40.58756374	CONFIRMED
Disease X	1921	36081069702	1/19/2021	1	-73.86113782	40.72401618	CONFIRMED
Disease X	2449	36081092800	1/19/2021	1	-73.85379959	40.57952796	PENDING
Disease X	83	36081041400	1/20/2021	1	-73.77995423	40.6979166	PROBABLE
Disease X	424	36047040900	1/20/2021	1	-73.90477486	40.68904135	PROBABLE
Disease X	1242	36061008800	1/20/2021	1	-73.97307841	40.74807867	CONFIRMED
Disease X	2146	36005044200	1/20/2021	1	-73.84921681	40.90425384	PENDING
Disease X	692	36061022400	1/21/2021	1	-73.94864317	40.81330268	CONFIRMED
Disease X	1343	36061017900	1/21/2021	1	-73.97487039	40.79365606	CONFIRMED
Disease X	1454	36085014608	1/21/2021	1	-74.15667192	40.55964149	CONFIRMED
Disease X	1672	36047058200	1/21/2021	1	-73.96083424	40.59806579	CONFIRMED
Disease X	1745	36005021602	1/21/2021	1	-73.86104725	40.83698277	CONFIRMED
Disease X	2065	36081035700	1/21/2021	1	-73.87428441	40.76525291	PENDING
Disease X	2306	36085024402	1/21/2021	1	-74.23072702	40.50392055	PENDING
Disease X	879	36085029103	1/22/2021	1	-74.16603545	40.59583104	CONFIRMED
Disease X	1079	36047086600	1/22/2021	1	-73.92727796	40.65594676	CONFIRMED
Disease X	1122	36047013100	1/22/2021	1	-73.98044416	40.678566	CONFIRMED
Disease X	1541	36005027401	1/22/2021	1	-73.82028994	40.84102708	CONFIRMED
Disease X	1691	36081074900	1/22/2021	1	-73.84154755	40.71155733	CONFIRMED
Disease X	243	36047118201	1/23/2021	1	-73.87048971	40.68618622	PROBABLE
Disease X	286	36085006400	1/23/2021	1	-74.07695347	40.5996748	PROBABLE
Disease X	337	36081152901	1/23/2021	1	-73.726927	40.75243556	PROBABLE
Disease X	765	36081127700	1/23/2021	1	-73.78563996	40.72179461	CONFIRMED
Disease X	1214	36085005900	1/23/2021	1	-74.10284762	40.62476746	CONFIRMED
Disease X	1462	36047006600	1/23/2021	1	-74.02866031	40.63148565	CONFIRMED
Disease X	1467	36081005700	1/23/2021	1	-73.92599598	40.75817634	CONFIRMED
Disease X	1608	36081019800	1/23/2021	1	-73.8009077	40.69324728	CONFIRMED
Disease X	1718	36081054200	1/23/2021	1	-73.74759769	40.71931994	CONFIRMED
Disease X	1871	36047070201	1/23/2021	1	-73.90965511	40.61556713	CONFIRMED
Disease X	2107	36047051900	1/23/2021	1	-73.95676963	40.71379959	PENDING
Disease X	2271	36085005900	1/23/2021	1	-74.1042947	40.62642771	PENDING
Disease X	2276	36085024800	1/23/2021	1	-74.25109783	40.51249369	PENDING
Disease X	2384	36081099704	1/23/2021	1	-73.78237243	40.78431287	PENDING
Disease X	540	36081028500	1/24/2021	1	-73.88711636	40.74890579	CONFIRMED
Disease X	1392	36085013800	1/24/2021	1	-74.13632971	40.57025062	CONFIRMED
Disease X	1520	36061027300	1/24/2021	1	-73.9386134	40.85144547	CONFIRMED
Disease X	1953	36085002100	1/24/2021	1	-74.08106029	40.62675931	CONFIRMED
Disease X	425	36081111300	1/25/2021	1	-73.75938854	40.7646781	PROBABLE
Disease X	729	36047019700	1/25/2021	1	-73.96546942	40.68743228	CONFIRMED
Disease X	823	36081092800	1/25/2021	1	-73.858468	40.57390962	CONFIRMED
Disease X	1075	36085011202	1/25/2021	1	-74.0982005	40.57349401	CONFIRMED
Disease X	1210	36047094402	1/25/2021	1	-73.91948551	40.63478476	CONFIRMED
Disease X	1310	36081118900	1/25/2021	1	-73.81040286	40.75785621	CONFIRMED
Disease X	1436	36047007000	1/25/2021	1	-74.02710117	40.63889599	CONFIRMED
Disease X	1668	36081042400	1/25/2021	1	-73.77663197	40.69473113	CONFIRMED
Disease X	2028	36081029400	1/25/2021	1	-73.77807827	40.67260743	PENDING
Disease X	2236	36085003900	1/25/2021	1	-74.09100531	40.62007435	PENDING
Disease X	2323	36005030900	1/25/2021	1	-73.91398687	40.89515194	PENDING
Disease X	544	36061021000	1/26/2021	1	-73.93642539	40.81124074	CONFIRMED
Disease X	589	36047025200	1/26/2021	1	-73.99093465	40.62024486	CONFIRMED
Disease X	747	36047056900	1/26/2021	1	-73.95191704	40.72473693	CONFIRMED
Disease X	934	36081019800	1/26/2021	1	-73.80575485	40.68993858	CONFIRMED
Disease X	1009	36081026600	1/26/2021	1	-73.78209898	40.69072811	CONFIRMED
Disease X	2020	36085018702	1/26/2021	1	-74.12541945	40.6011636	PENDING
Disease X	353	36085006700	1/27/2021	1	-74.10647487	40.63795408	PROBABLE
Disease X	378	36047070201	1/27/2021	1	-73.90292597	40.60556626	PROBABLE
Disease X	663	36081066400	1/27/2021	1	-73.73890815	40.65647194	CONFIRMED
Disease X	833	36081157902	1/27/2021	1	-73.71181285	40.73932211	CONFIRMED
Disease X	1159	36081008800	1/27/2021	1	-73.8367605	40.67281932	CONFIRMED
Disease X	1774	36047078800	1/27/2021	1	-73.95042592	40.63722928	CONFIRMED
Disease X	1806	36047034300	1/27/2021	1	-73.9399025	40.67232656	CONFIRMED
Disease X	2046	36085030301	1/27/2021	1	-74.15984498	40.61788394	PENDING
Disease X	2398	36005020502	1/27/2021	1	-73.91884236	40.85222725	PENDING
Disease X	186	36047094600	1/28/2021	1	-73.922429	40.64535915	PROBABLE
Disease X	236	36081133300	1/28/2021	1	-73.77915324	40.73389528	PROBABLE
Disease X	951	36081152902	1/28/2021	1	-73.72019382	40.76246194	CONFIRMED
Disease X	1642	36005040600	1/28/2021	1	-73.85610846	40.88862617	CONFIRMED
Disease X	1645	36005027402	1/28/2021	1	-73.81676648	40.84058531	CONFIRMED
Disease X	57	36047075200	1/29/2021	1	-73.95227373	40.6265789	PROBABLE
Disease X	388	36085015601	1/29/2021	1	-74.15022752	40.53801966	PROBABLE
Disease X	1260	36081075702	1/29/2021	1	-73.84031573	40.72370504	CONFIRMED
Disease X	1574	36047116600	1/29/2021	1	-73.88378063	40.67282809	CONFIRMED
Disease X	1751	36081150701	1/29/2021	1	-73.73644314	40.76101115	CONFIRMED
Disease X	176	36081120300	1/30/2021	1	-73.81339383	40.74788239	PROBABLE
Disease X	315	36085000800	1/30/2021	1	-74.0632878	40.60556481	PROBABLE
Disease X	917	36047064400	1/30/2021	1	-73.9427156	40.61464048	CONFIRMED
Disease X	1400	36081162100	1/30/2021	1	-73.73442704	40.73036188	CONFIRMED
Disease X	1677	36085013203	1/30/2021	1	-74.13526208	40.5534642	CONFIRMED
Disease X	2181	36085014606	1/30/2021	1	-74.14933103	40.56828091	PENDING
Disease X	127	36085017005	1/31/2021	1	-74.1784075	40.54290548	PROBABLE
Disease X	677	36081092200	1/31/2021	1	-73.85700615	40.57552079	CONFIRMED
Disease X	862	36085017600	1/31/2021	1	-74.17051703	40.52976369	CONFIRMED
Disease X	1028	36081115900	1/31/2021	1	-73.82176482	40.76820931	CONFIRMED
Disease X	1287	36081046300	1/31/2021	1	-73.86940912	40.74386143	CONFIRMED
Disease X	1350	36005039000	1/31/2021	1	-73.85955627	40.87980148	CONFIRMED
Disease X	2078	36085018901	1/31/2021	1	-74.14261045	40.61640758	PENDING
Disease X	2349	36081157101	1/31/2021	1	-73.71764016	40.73911602	PENDING
Disease X	5	36081129104	2/1/2021	1	-73.75629834	40.74116801	PROBABLE
Disease X	354	36047003800	2/1/2021	1	-74.03615301	40.63401092	PROBABLE
Disease X	1121	36005018400	2/1/2021	1	-73.82860473	40.83434909	CONFIRMED
Disease X	1225	36085014608	2/1/2021	1	-74.15635912	40.5612566	CONFIRMED
Disease X	1295	36085009602	2/1/2021	1	-74.09251156	40.59189494	CONFIRMED
Disease X	1719	36085011202	2/1/2021	1	-74.10265206	40.57646991	CONFIRMED
Disease X	1870	36047096600	2/1/2021	1	-73.90628551	40.63907776	CONFIRMED
Disease X	2473	36081048400	2/1/2021	1	-73.7602474	40.71798833	PENDING
Disease X	1291	36047075600	2/2/2021	1	-73.94631107	40.61770027	CONFIRMED
Disease X	1497	36085030301	2/2/2021	1	-74.15125469	40.62115721	CONFIRMED
Disease X	1646	36047037000	2/2/2021	1	-73.96230691	40.58660451	CONFIRMED
Disease X	79	36081069701	2/3/2021	1	-73.85840149	40.72523407	PROBABLE
Disease X	197	36047029000	2/3/2021	1	-73.9932665	40.60465268	PROBABLE
Disease X	248	36047090800	2/3/2021	1	-73.90692852	40.67130892	PROBABLE
Disease X	375	36081062600	2/3/2021	1	-73.74413231	40.68405102	PROBABLE
Disease X	654	36081084602	2/3/2021	1	-73.8154088	40.66535639	CONFIRMED
Disease X	1105	36085013204	2/3/2021	1	-74.13109257	40.55482295	CONFIRMED
Disease X	1160	36047003300	2/3/2021	1	-73.97724292	40.68943392	CONFIRMED
Disease X	1172	36047087800	2/3/2021	1	-73.92937905	40.65736539	CONFIRMED
Disease X	1765	36085006700	2/3/2021	1	-74.10529061	40.62883716	CONFIRMED
Disease X	2283	36061000600	2/3/2021	1	-73.99031555	40.71215081	PENDING
Disease X	2345	36081028800	2/3/2021	1	-73.78792918	40.67810006	PENDING
Disease X	41	36085011402	2/4/2021	1	-74.10428662	40.58379184	PROBABLE
Disease X	168	36081116300	2/4/2021	1	-73.81808742	40.76470181	PROBABLE
Disease X	312	36047093000	2/4/2021	1	-73.91308846	40.65025607	PROBABLE
Disease X	697	36047064200	2/4/2021	1	-73.94465445	40.61241648	CONFIRMED
Disease X	909	36081103201	2/4/2021	1	-73.75129153	40.61066636	CONFIRMED
Disease X	1056	36005038600	2/4/2021	1	-73.84772219	40.87730014	CONFIRMED
Disease X	1545	36081074900	2/4/2021	1	-73.83701306	40.71208729	CONFIRMED
Disease X	1680	36005023000	2/4/2021	1	-73.86467273	40.84802731	CONFIRMED
Disease X	1962	36061013200	2/4/2021	1	-73.95229772	40.76841481	PENDING
Disease X	411	36047107000	2/5/2021	1	-73.87175637	40.65701482	PROBABLE
Disease X	1366	36085012500	2/5/2021	1	-74.1186548	40.62947497	CONFIRMED
Disease X	1633	36085024402	2/5/2021	1	-74.24282851	40.50215531	CONFIRMED
Disease X	2077	36081105900	2/5/2021	1	-73.81138717	40.77379792	PENDING
Disease X	2199	36047021000	2/5/2021	1	-74.01102479	40.62846083	PENDING
Disease X	2255	36081050000	2/5/2021	1	-73.75932941	40.71301801	PENDING
Disease X	162	36081084601	2/6/2021	1	-73.82094248	40.6681319	PROBABLE
Disease X	399	36081059900	2/6/2021	1	-73.90078064	40.71680557	PROBABLE
Disease X	1174	36047099000	2/6/2021	1	-73.90026655	40.63911499	CONFIRMED
Disease X	1237	36047019500	2/6/2021	1	-73.96949844	40.69253732	CONFIRMED
Disease X	1812	36081024900	2/6/2021	1	-73.90175219	40.74155771	CONFIRMED
Disease X	2252	36081059100	2/6/2021	1	-73.91148927	40.70938053	PENDING
Disease X	2492	36047048200	2/6/2021	1	-73.96987594	40.63097992	PENDING
Disease X	610	36081004001	2/7/2021	1	-73.84814957	40.68319915	CONFIRMED
Disease X	645	36005020000	2/7/2021	1	-73.84531534	40.84122185	CONFIRMED
Disease X	993	36081075702	2/7/2021	1	-73.83868032	40.72049367	CONFIRMED
Disease X	1406	36085004000	2/7/2021	1	-74.07901537	40.61398753	CONFIRMED
Disease X	59	36081077906	2/8/2021	1	-73.82142993	40.72935062	PROBABLE
Disease X	541	36081150701	2/8/2021	1	-73.7408938	40.76051649	CONFIRMED
Disease X	1021	36081062900	2/8/2021	1	-73.88145671	40.69969636	CONFIRMED
Disease X	1402	36081114700	2/8/2021	1	-73.80377367	40.77061183	CONFIRMED
Disease X	1673	36047027900	2/8/2021	1	-73.93878766	40.69073788	CONFIRMED
Disease X	1709	36085006400	2/8/2021	1	-74.07969514	40.59978673	CONFIRMED
Disease X	2267	36047094600	2/8/2021	1	-73.9248951	40.64824041	PENDING
Disease X	2499	36047101200	2/8/2021	1	-73.89386354	40.64081828	PENDING
Disease X	23	36085017011	2/9/2021	1	-74.16824861	40.54053425	PROBABLE
Disease X	200	36081111300	2/9/2021	1	-73.76201784	40.76875571	PROBABLE
Disease X	528	36081152901	2/9/2021	1	-73.73709644	40.75021408	CONFIRMED
Disease X	530	36047034700	2/9/2021	1	-73.92693367	40.67187575	CONFIRMED
Disease X	678	36047065000	2/9/2021	1	-73.93288022	40.61732455	CONFIRMED
Disease X	1216	36081025100	2/9/2021	1	-73.9108733	40.74599872	CONFIRMED
Disease X	1432	36047020700	2/9/2021	1	-73.96795186	40.67399292	CONFIRMED
Disease X	2171	36081058000	2/9/2021	1	-73.72858743	40.70688107	PENDING
Disease X	542	36005021700	2/10/2021	1	-73.91439212	40.84612897	CONFIRMED
Disease X	1296	36085024800	2/10/2021	1	-74.24453272	40.51272407	CONFIRMED
Disease X	1867	36047067400	2/10/2021	1	-73.9311908	40.62124207	CONFIRMED
Disease X	2296	36081146300	2/10/2021	1	-73.78153257	40.75884196	PENDING
Disease X	2372	36081048300	2/10/2021	1	-73.88844632	40.74192952	PENDING
Disease X	2489	36047008500	2/10/2021	1	-74.00718059	40.6751765	PENDING
Disease X	93	36081072900	2/11/2021	1	-73.85180917	40.71394152	PROBABLE
Disease X	330	36081015600	2/11/2021	1	-73.82162071	40.68975442	PROBABLE
Disease X	531	36047043100	2/11/2021	1	-73.91842497	40.69977263	CONFIRMED
Disease X	1120	36081114100	2/11/2021	1	-73.79839603	40.76955098	CONFIRMED
Disease X	1253	36081062000	2/11/2021	1	-73.73985833	40.68174637	CONFIRMED
Disease X	2128	36085020803	2/11/2021	1	-74.20601982	40.53573409	PENDING
Disease X	2304	36081019400	2/11/2021	1	-73.80029336	40.68648299	PENDING
Disease X	2397	36047051900	2/11/2021	1	-73.9556298	40.71350025	PENDING
Disease X	2481	36081033402	2/11/2021	1	-73.76704692	40.67139304	PENDING
Disease X	31	36081152901	2/12/2021	1	-73.73248508	40.74715945	PROBABLE
Disease X	85	36047046800	2/12/2021	1	-73.97770561	40.61885319	PROBABLE
Disease X	109	36081127700	2/12/2021	1	-73.78195261	40.7279511	PROBABLE
Disease X	188	36047070201	2/12/2021	1	-73.90894819	40.61396023	PROBABLE
Disease X	244	36081055600	2/12/2021	1	-73.74322768	40.72481598	PROBABLE
Disease X	391	36081122701	2/12/2021	1	-73.80916164	40.73568964	PROBABLE
Disease X	517	36085018100	2/12/2021	1	-74.10957897	40.59148929	CONFIRMED
Disease X	568	36085015100	2/12/2021	1	-74.12708667	40.61455901	CONFIRMED
Disease X	660	36005008400	2/12/2021	1	-73.84526521	40.81577303	CONFIRMED
Disease X	887	36081061200	2/12/2021	1	-73.73613355	40.68755841	CONFIRMED
Disease X	1416	36081053401	2/12/2021	1	-73.74335031	40.69760274	CONFIRMED
Disease X	1550	36047069602	2/12/2021	1	-73.91216696	40.62417693	CONFIRMED
Disease X	1850	36081133300	2/12/2021	1	-73.78749475	40.73121984	CONFIRMED
Disease X	2080	36005038000	2/12/2021	1	-73.86451969	40.87889862	PENDING
Disease X	2197	36085029103	2/12/2021	1	-74.16744144	40.6030484	PENDING
Disease X	2331	36061020500	2/12/2021	1	-73.96271064	40.8118197	PENDING
Disease X	119	36047076400	2/13/2021	1	-73.95839453	40.63218097	PROBABLE
Disease X	183	36047101400	2/13/2021	1	-73.88989214	40.64264517	PROBABLE
Disease X	291	36061019500	2/13/2021	1	-73.9654592	40.8021589	PROBABLE
Disease X	1328	36005012300	2/13/2021	1	-73.89047243	40.83059541	CONFIRMED
Disease X	1500	36081119300	2/13/2021	1	-73.79713908	40.75641978	CONFIRMED
Disease X	2161	36085000900	2/13/2021	1	-74.08680526	40.64033175	PENDING
Disease X	2462	36085017010	2/13/2021	1	-74.1938427	40.55100009	PENDING
Disease X	656	36081134700	2/14/2021	1	-73.78011305	40.73826219	CONFIRMED
Disease X	1675	36047015300	2/14/2021	1	-73.98244523	40.66793531	CONFIRMED
Disease X	1840	36081059200	2/14/2021	1	-73.73012843	40.70026621	CONFIRMED
Disease X	285	36047097400	2/15/2021	1	-73.90033779	40.6462601	PROBABLE
Disease X	492	36081026901	2/15/2021	1	-73.88488689	40.74626069	PROBABLE
Disease X	555	36081004200	2/15/2021	1	-73.85633848	40.68275882	CONFIRMED
Disease X	569	36061016500	2/15/2021	1	-73.9721984	40.78249713	CONFIRMED
Disease X	764	36047056300	2/15/2021	1	-73.95653095	40.73527821	CONFIRMED
Disease X	1177	36081012500	2/15/2021	1	-73.91731486	40.77244918	CONFIRMED
Disease X	1304	36081152901	2/15/2021	1	-73.73629789	40.75677158	CONFIRMED
Disease X	1308	36005018400	2/15/2021	1	-73.82834526	40.8409579	CONFIRMED
Disease X	1610	36081037500	2/15/2021	1	-73.86805631	40.74608106	CONFIRMED
Disease X	2196	36047038500	2/15/2021	1	-73.92718136	40.68777897	PENDING
Disease X	443	36047041300	2/16/2021	1	-73.91053502	40.69104555	PROBABLE
Disease X	567	36081047500	2/16/2021	1	-73.87661163	40.73210887	CONFIRMED
Disease X	637	36081067700	2/16/2021	1	-73.87017956	40.72002909	CONFIRMED
Disease X	756	36005011800	2/16/2021	1	-73.80354616	40.8093135	CONFIRMED
Disease X	1473	36085017700	2/16/2021	1	-74.09521	40.60319469	CONFIRMED
Disease X	1762	36047074200	2/16/2021	1	-73.94324189	40.62630893	CONFIRMED
Disease X	2188	36047019100	2/16/2021	1	-73.96328144	40.69569217	PENDING
Disease X	1119	36081018700	2/17/2021	1	-73.92452493	40.73688395	CONFIRMED
Disease X	1733	36085017009	2/17/2021	1	-74.19206886	40.54357717	CONFIRMED
Disease X	2041	36047038200	2/17/2021	1	-73.98270199	40.58981797	PENDING
Disease X	2353	36085017600	2/17/2021	1	-74.16566456	40.52671318	PENDING
Disease X	2406	36081155102	2/17/2021	1	-73.72103736	40.75342206	PENDING
Disease X	1139	36081099704	2/18/2021	1	-73.78052381	40.78200386	CONFIRMED
Disease X	1536	36081048200	2/18/2021	1	-73.76607169	40.71369471	CONFIRMED
Disease X	1831	36047028200	2/18/2021	1	-74.0052622	40.59931907	CONFIRMED
Disease X	33	36081134700	2/19/2021	1	-73.7813724	40.74147997	PROBABLE
Disease X	746	36081081800	2/19/2021	1	-73.81044988	40.66762626	CONFIRMED
Disease X	1635	36061006000	2/19/2021	1	-73.975053	40.73354902	CONFIRMED
Disease X	1807	36085020100	2/19/2021	1	-74.13313004	40.62883122	CONFIRMED
Disease X	1932	36081103900	2/19/2021	1	-73.81808295	40.78183605	CONFIRMED
Disease X	2273	36047039800	2/19/2021	1	-73.97229031	40.59566921	PENDING
Disease X	2483	36081028800	2/19/2021	1	-73.79013852	40.68072628	PENDING
Disease X	6	36081083700	2/20/2021	1	-73.81589702	40.74071665	PROBABLE
Disease X	557	36085017008	2/20/2021	1	-74.17821025	40.56213485	CONFIRMED
Disease X	901	36047033900	2/20/2021	1	-73.94647063	40.67103925	CONFIRMED
Disease X	1471	36005007000	2/20/2021	1	-73.86405349	40.82877023	CONFIRMED
Disease X	2153	36085009700	2/20/2021	1	-74.10856178	40.64027074	PENDING
Disease X	2190	36081118100	2/20/2021	1	-73.78836171	40.76096531	PENDING
Disease X	2205	36047021100	2/20/2021	1	-73.97697809	40.69664244	PENDING
Disease X	287	36081103900	2/21/2021	1	-73.82159271	40.78041184	PROBABLE
Disease X	961	36005018400	2/21/2021	1	-73.82814824	40.83840213	CONFIRMED
Disease X	1015	36005037400	2/21/2021	1	-73.8663612	40.87373732	CONFIRMED
Disease X	1085	36005013800	2/21/2021	1	-73.80993822	40.82361535	CONFIRMED
Disease X	1422	36047029500	2/21/2021	1	-73.93149431	40.68434429	CONFIRMED
Disease X	1727	36047101000	2/21/2021	1	-73.89405827	40.63455295	CONFIRMED
Disease X	1810	36005040502	2/21/2021	1	-73.88932978	40.86656691	CONFIRMED
Disease X	2343	36081125700	2/21/2021	1	-73.808079	40.72201023	PENDING
Disease X	2451	36081005300	2/21/2021	1	-73.92947395	40.76281212	PENDING
Disease X	125	36085018902	2/22/2021	1	-74.13842803	40.60469634	PROBABLE
Disease X	799	36085018100	2/22/2021	1	-74.10990862	40.5895538	CONFIRMED
Disease X	1469	36005021700	2/22/2021	1	-73.9143963	40.84690311	CONFIRMED
Disease X	1743	36085020803	2/22/2021	1	-74.2149528	40.52637654	CONFIRMED
Disease X	206	36081018401	2/23/2021	1	-73.79185279	40.67479784	PROBABLE
Disease X	504	36081001200	2/23/2021	1	-73.86385338	40.69376973	CONFIRMED
Disease X	580	36061001001	2/23/2021	1	-73.97929608	40.71490906	CONFIRMED
Disease X	734	36081129102	2/23/2021	1	-73.75803921	40.73355533	CONFIRMED
Disease X	945	36047152200	2/23/2021	1	-73.96511587	40.64315386	CONFIRMED
Disease X	1049	36005007900	2/23/2021	1	-73.90453702	40.81751657	CONFIRMED
Disease X	1165	36085017600	2/23/2021	1	-74.18379713	40.52104593	CONFIRMED
Disease X	1994	36081044301	2/23/2021	1	-73.85715454	40.74046656	PENDING
Disease X	2105	36047069200	2/23/2021	1	-73.92054428	40.62510519	PENDING
Disease X	2328	36047051300	2/23/2021	1	-73.95200973	40.71164442	PENDING
Disease X	368	36047015900	2/24/2021	1	-73.9757276	40.67476959	PROBABLE
Disease X	971	36005030900	2/24/2021	1	-73.9173203	40.89358688	CONFIRMED
Disease X	2361	36081059200	2/24/2021	1	-73.73393247	40.70192698	PENDING
Disease X	121	36005034200	2/25/2021	1	-73.860174	40.86943684	PROBABLE
Disease X	204	36081145102	2/25/2021	1	-73.78100308	40.75450637	PROBABLE
Disease X	1903	36061022400	2/25/2021	1	-73.94912582	40.81175857	CONFIRMED
Disease X	2038	36081074700	2/25/2021	1	-73.84620461	40.73167756	PENDING
Disease X	2293	36005012901	2/25/2021	1	-73.90102674	40.82030091	PENDING
Disease X	2312	36047031701	2/25/2021	1	-73.94861912	40.67289269	PENDING
Disease X	2390	36005037000	2/25/2021	1	-73.86017151	40.87367534	PENDING
Disease X	613	36047014100	2/26/2021	1	-73.98853838	40.66472329	CONFIRMED
Disease X	1020	36081054900	2/26/2021	1	-73.90725415	40.70416847	CONFIRMED
Disease X	1157	36005023000	2/26/2021	1	-73.86315293	40.84834299	CONFIRMED
Disease X	1261	36047116400	2/26/2021	1	-73.88059827	40.67105267	CONFIRMED
Disease X	154	36081077902	2/27/2021	1	-73.82413734	40.72869103	PROBABLE
Disease X	316	36005011800	2/27/2021	1	-73.80764118	40.81238285	PROBABLE
Disease X	698	36047065800	2/27/2021	1	-73.92907581	40.60598085	CONFIRMED
Disease X	1001	36081096400	2/27/2021	1	-73.79595982	40.59607487	CONFIRMED
Disease X	1150	36081152902	2/27/2021	1	-73.72364024	40.7597887	CONFIRMED
Disease X	1704	36085004700	2/27/2021	1	-74.08888492	40.61367879	CONFIRMED
Disease X	1835	36085017005	2/27/2021	1	-74.17679009	40.5378141	CONFIRMED
Disease X	2106	36081015600	2/27/2021	1	-73.81657083	40.69126432	PENDING
Disease X	2332	36085020804	2/27/2021	1	-74.20037428	40.54270084	PENDING
Disease X	2373	36047079802	2/27/2021	1	-73.9611617	40.6584699	PENDING
Disease X	690	36047101800	2/28/2021	1	-73.88312555	40.6384014	CONFIRMED
Disease X	1332	36047120800	2/28/2021	1	-73.86965273	40.67280789	CONFIRMED
Disease X	1617	36081006502	2/28/2021	1	-73.91505629	40.76565511	CONFIRMED
Disease X	2027	36081017600	2/28/2021	1	-73.81390207	40.67821686	PENDING
Disease X	152	36047020100	3/1/2021	1	-73.96498886	40.68581621	PROBABLE
Disease X	460	36081124100	3/1/2021	1	-73.80665974	40.72803946	PROBABLE
Disease X	539	36005019700	3/1/2021	1	-73.92243249	40.83511234	CONFIRMED
Disease X	731	36047082200	3/1/2021	1	-73.95378172	40.65585391	CONFIRMED
Disease X	1045	36085003300	3/1/2021	1	-74.08304283	40.63056811	CONFIRMED
Disease X	1137	36081089200	3/1/2021	1	-73.84516875	40.66301353	CONFIRMED
Disease X	1363	36085019800	3/1/2021	1	-74.20869417	40.51958101	CONFIRMED
Disease X	1785	36081117500	3/1/2021	1	-73.79978697	40.76217513	CONFIRMED
Disease X	2117	36047051300	3/1/2021	1	-73.95193137	40.71268884	PENDING
Disease X	61	36047025200	3/2/2021	1	-73.99163228	40.62048646	PROBABLE
Disease X	1285	36081066400	3/2/2021	1	-73.74321536	40.65695598	CONFIRMED
Disease X	1373	36085017600	3/2/2021	1	-74.16734579	40.52936036	CONFIRMED
Disease X	1446	36047028700	3/2/2021	1	-73.93660972	40.69724562	CONFIRMED
Disease X	2368	36081065703	3/2/2021	1	-73.87333164	40.71434352	PENDING
Disease X	16	36047032700	3/3/2021	1	-73.96267817	40.66120003	PROBABLE
Disease X	872	36061004700	3/3/2021	1	-74.00132464	40.72178567	CONFIRMED
Disease X	1440	36085017600	3/3/2021	1	-74.16590326	40.53405947	CONFIRMED
Disease X	263	36081007100	3/4/2021	1	-73.92328982	40.76832377	PROBABLE
Disease X	1327	36081088400	3/4/2021	1	-73.83204513	40.65988654	CONFIRMED
Disease X	859	36047068800	3/5/2021	1	-73.92004189	40.61457359	CONFIRMED
Disease X	886	36081138501	3/5/2021	1	-73.75719986	40.75727252	CONFIRMED
Disease X	932	36047049500	3/5/2021	1	-73.94509637	40.71117006	CONFIRMED
Disease X	1046	36081063900	3/5/2021	1	-73.85919539	40.70482949	CONFIRMED
Disease X	1195	36005036800	3/5/2021	1	-73.85559573	40.87526335	CONFIRMED
Disease X	1492	36081018700	3/5/2021	1	-73.92041738	40.73694015	CONFIRMED
Disease X	1728	36085005000	3/5/2021	1	-74.08553238	40.60468461	CONFIRMED
Disease X	2198	36081006201	3/5/2021	1	-73.84377692	40.66596962	PENDING
Disease X	49	36047096400	3/6/2021	1	-73.9070718	40.64183641	PROBABLE
Disease X	51	36061024301	3/6/2021	1	-73.93903209	40.8346226	PROBABLE
Disease X	52	36061013000	3/6/2021	1	-73.96389861	40.77238317	PROBABLE
Disease X	450	36085007700	3/6/2021	1	-74.09290199	40.63862606	PROBABLE
Disease X	559	36061016100	3/6/2021	1	-73.97523557	40.77984955	CONFIRMED
Disease X	770	36081091601	3/6/2021	1	-73.9128406	40.55630678	CONFIRMED
Disease X	1204	36081053000	3/6/2021	1	-73.75198404	40.69564184	CONFIRMED
Disease X	1883	36085024401	3/6/2021	1	-74.22971667	40.50912008	CONFIRMED
Disease X	2484	36081054900	3/6/2021	1	-73.90730377	40.70190116	PENDING
Disease X	2494	36085013204	3/6/2021	1	-74.13329792	40.55973183	PENDING
Disease X	139	36047057800	3/7/2021	1	-73.95297588	40.59967742	PROBABLE
Disease X	267	36047029600	3/7/2021	1	-73.99036635	40.6043375	PROBABLE
Disease X	574	36047027900	3/7/2021	1	-73.93736229	40.68978326	CONFIRMED
Disease X	2084	36081024500	3/7/2021	1	-73.90747136	40.74118575	PENDING
Disease X	233	36081129102	3/8/2021	1	-73.75750634	40.73117695	PROBABLE
Disease X	451	36081161700	3/8/2021	1	-73.71720264	40.72735303	PROBABLE
Disease X	651	36085017012	3/8/2021	1	-74.1778323	40.54950631	CONFIRMED
Disease X	732	36081040300	3/8/2021	1	-73.85795012	40.74825383	CONFIRMED
Disease X	1097	36081025400	3/8/2021	1	-73.79553456	40.69717895	CONFIRMED
Disease X	1127	36081157101	3/8/2021	1	-73.71860531	40.74010671	CONFIRMED
Disease X	1393	36085014608	3/8/2021	1	-74.1592382	40.56139675	CONFIRMED
Disease X	1739	36081066400	3/8/2021	1	-73.74228953	40.65528758	CONFIRMED
Disease X	1839	36005002800	3/8/2021	1	-73.87973259	40.82029869	CONFIRMED
Disease X	1876	36047016200	3/8/2021	1	-74.02973546	40.61512656	CONFIRMED
Disease X	2383	36005027900	3/8/2021	1	-73.89566731	40.88299759	PENDING
Disease X	255	36085030301	3/9/2021	1	-74.15965403	40.6204107	PROBABLE
Disease X	289	36047007700	3/9/2021	1	-73.99680502	40.67877173	PROBABLE
Disease X	298	36047090000	3/9/2021	1	-73.92375764	40.66595712	PROBABLE
Disease X	393	36061016600	3/9/2021	1	-73.94737799	40.7897902	PROBABLE
Disease X	463	36081009700	3/9/2021	1	-73.92054019	40.77624778	PROBABLE
Disease X	897	36081073700	3/9/2021	1	-73.84520789	40.71852354	CONFIRMED
Disease X	1029	36005036000	3/9/2021	1	-73.84672013	40.86617215	CONFIRMED
Disease X	1683	36081052000	3/9/2021	1	-73.75477049	40.70098845	CONFIRMED
Disease X	1837	36061016900	3/9/2021	1	-73.97177689	40.78343523	CONFIRMED
Disease X	2063	36081059300	3/9/2021	1	-73.90338762	40.70980606	PENDING
Disease X	2286	36047078400	3/9/2021	1	-73.94355763	40.63484285	PENDING
Disease X	32	36081071100	3/10/2021	1	-73.85106543	40.7206298	PROBABLE
Disease X	416	36085011202	3/10/2021	1	-74.10207443	40.57308526	PROBABLE
Disease X	606	36047054400	3/10/2021	1	-73.95634944	40.61087114	CONFIRMED
Disease X	1128	36085017600	3/10/2021	1	-74.1737247	40.52374182	CONFIRMED
Disease X	1885	36061013100	3/10/2021	1	-73.98403736	40.76316734	CONFIRMED
Disease X	2120	36061017700	3/10/2021	1	-73.97220946	40.79030659	PENDING
Disease X	2348	36081007100	3/10/2021	1	-73.92592248	40.76942794	PENDING
Disease X	404	36081086900	3/11/2021	1	-73.82956608	40.76214418	PROBABLE
Disease X	643	36085012200	3/11/2021	1	-74.11276949	40.57421797	CONFIRMED
Disease X	836	36081079200	3/11/2021	1	-73.79489067	40.66868379	CONFIRMED
Disease X	1519	36047045000	3/11/2021	1	-73.97301158	40.62283564	CONFIRMED
Disease X	1986	36081062200	3/11/2021	1	-73.72998184	40.6897591	PENDING
Disease X	1999	36085027301	3/11/2021	1	-74.15153833	40.60888154	PENDING
Disease X	2140	36005023900	3/11/2021	1	-73.90352696	40.85588589	PENDING
Disease X	91	36081129104	3/12/2021	1	-73.75289402	40.73513664	PROBABLE
Disease X	133	36081005800	3/12/2021	1	-73.84387834	40.67429968	PROBABLE
Disease X	511	36081045400	3/12/2021	1	-73.79657863	40.71202301	CONFIRMED
Disease X	1339	36047013800	3/12/2021	1	-74.0251851	40.62426938	CONFIRMED
Disease X	1345	36047105804	3/12/2021	1	-73.88065315	40.6447816	CONFIRMED
Disease X	1955	36081018000	3/12/2021	1	-73.80415615	40.67494619	CONFIRMED
Disease X	1000	36085027706	3/13/2021	1	-74.16079281	40.59383611	CONFIRMED
Disease X	1321	36047026500	3/13/2021	1	-73.94325256	40.68829977	CONFIRMED
Disease X	1457	36005025200	3/13/2021	1	-73.8537328	40.84382226	CONFIRMED
Disease X	1579	36047101000	3/13/2021	1	-73.89658975	40.63694938	CONFIRMED
Disease X	1827	36005021002	3/13/2021	1	-73.85735696	40.83770062	CONFIRMED
Disease X	1922	36085020801	3/13/2021	1	-74.20285622	40.5423097	CONFIRMED
Disease X	1511	36085017011	3/14/2021	1	-74.16967839	40.54822029	CONFIRMED
Disease X	1615	36081046400	3/14/2021	1	-73.7839108	40.71713354	CONFIRMED
Disease X	2354	36047030300	3/14/2021	1	-73.91894444	40.67547832	PENDING
Disease X	2438	36081092800	3/14/2021	1	-73.85554628	40.57072051	PENDING
Disease X	481	36081036700	3/15/2021	1	-73.8675335	40.76496303	PROBABLE
Disease X	940	36081092900	3/15/2021	1	-73.85338718	40.78852529	CONFIRMED
Disease X	1512	36047018100	3/15/2021	1	-73.97425418	40.68705383	CONFIRMED
Disease X	1937	36081011300	3/15/2021	1	-73.9088594	40.77625854	CONFIRMED
Disease X	1723	36081085500	3/16/2021	1	-73.82274249	40.75968712	CONFIRMED
Disease X	1742	36081091601	3/16/2021	1	-73.9153374	40.55797174	CONFIRMED
Disease X	2150	36085030301	3/16/2021	1	-74.15559521	40.61672976	PENDING
Disease X	157	36081081800	3/17/2021	1	-73.80949568	40.66904704	PROBABLE
Disease X	189	36061002000	3/17/2021	1	-73.97699479	40.7205784	PROBABLE
Disease X	365	36047048100	3/17/2021	1	-73.93810992	40.71412471	PROBABLE
Disease X	373	36081040400	3/17/2021	1	-73.76925571	40.70749977	PROBABLE
Disease X	476	36047081000	3/17/2021	1	-73.94680051	40.65998551	PROBABLE
Disease X	529	36047068200	3/17/2021	1	-73.92192098	40.61591653	CONFIRMED
Disease X	978	36047078400	3/17/2021	1	-73.94374565	40.63574379	CONFIRMED
Disease X	1041	36047014100	3/17/2021	1	-73.99137977	40.66502732	CONFIRMED
Disease X	1081	36047102000	3/17/2021	1	-73.88561621	40.63733893	CONFIRMED
Disease X	1693	36047057600	3/17/2021	1	-73.94839081	40.60050823	CONFIRMED
Disease X	1711	36081092200	3/17/2021	1	-73.86019425	40.57354117	CONFIRMED
Disease X	1909	36061027300	3/17/2021	1	-73.93791452	40.85365018	CONFIRMED
Disease X	431	36081136700	3/18/2021	1	-73.76034549	40.74475324	PROBABLE
Disease X	500	36047021600	3/18/2021	1	-73.99852895	40.63320808	CONFIRMED
Disease X	520	36081069702	3/18/2021	1	-73.86382816	40.72345929	CONFIRMED
Disease X	910	36081103900	3/18/2021	1	-73.81832012	40.77988795	CONFIRMED
Disease X	1125	36047024200	3/18/2021	1	-73.99286062	40.62488409	CONFIRMED
Disease X	1736	36081080900	3/18/2021	1	-73.82969587	40.72953215	CONFIRMED
Disease X	2050	36047006900	3/18/2021	1	-73.99191957	40.68520738	PENDING
Disease X	2054	36081066000	3/18/2021	1	-73.73210656	40.66038554	PENDING
Disease X	340	36047059200	3/19/2021	1	-73.94958543	40.58862197	PROBABLE
Disease X	614	36081056500	3/19/2021	1	-73.89946992	40.69414933	CONFIRMED
Disease X	639	36061022102	3/19/2021	1	-73.94578527	40.81972013	CONFIRMED
Disease X	1147	36081045400	3/19/2021	1	-73.79585866	40.71383455	CONFIRMED
Disease X	1348	36047069601	3/19/2021	1	-73.9162608	40.62466404	CONFIRMED
Disease X	1478	36047060000	3/19/2021	1	-73.94857906	40.58765763	CONFIRMED
Disease X	2043	36005009200	3/19/2021	1	-73.85476558	40.83329349	PENDING
Disease X	477	36047042400	3/20/2021	1	-73.97706713	40.60738833	PROBABLE
Disease X	506	36081023200	3/20/2021	1	-73.81411463	40.71001291	CONFIRMED
Disease X	763	36047055600	3/20/2021	1	-73.96093057	40.60463131	CONFIRMED
Disease X	780	36085017008	3/20/2021	1	-74.17344423	40.56197208	CONFIRMED
Disease X	863	36005039901	3/20/2021	1	-73.89369659	40.86304893	CONFIRMED
Disease X	946	36081109700	3/20/2021	1	-73.77157676	40.77187665	CONFIRMED
Disease X	992	36081067700	3/20/2021	1	-73.87325784	40.7190442	CONFIRMED
Disease X	1173	36081157901	3/20/2021	1	-73.70568232	40.74486185	CONFIRMED
Disease X	1241	36005045600	3/20/2021	1	-73.81783988	40.88932981	CONFIRMED
Disease X	1276	36061005800	3/20/2021	1	-73.99015807	40.7457894	CONFIRMED
Disease X	1419	36081049200	3/20/2021	1	-73.76085443	40.7251526	CONFIRMED
Disease X	1549	36061003001	3/20/2021	1	-73.98772661	40.72210093	CONFIRMED
Disease X	1720	36005022300	3/20/2021	1	-73.91406057	40.84038728	CONFIRMED
Disease X	2411	36047028000	3/20/2021	1	-74.00578823	40.60394992	PENDING
Disease X	2443	36085013800	3/20/2021	1	-74.13515775	40.57068754	PENDING
Disease X	383	36047118400	3/21/2021	1	-73.86849054	40.68500941	PROBABLE
Disease X	502	36047018800	3/21/2021	1	-74.00242129	40.61873608	CONFIRMED
Disease X	797	36081060100	3/21/2021	1	-73.90522766	40.71489881	CONFIRMED
Disease X	1192	36081006202	3/21/2021	1	-73.85108541	40.66396102	CONFIRMED
Disease X	1236	36047052500	3/21/2021	1	-73.95894716	40.70834573	CONFIRMED
Disease X	1503	36081147900	3/21/2021	1	-73.73806719	40.76992741	CONFIRMED
Disease X	1603	36081068000	3/21/2021	1	-73.75220757	40.6612556	CONFIRMED
Disease X	1734	36005007300	3/21/2021	1	-73.90946658	40.81446177	CONFIRMED
Disease X	2136	36047095800	3/21/2021	1	-73.91067654	40.63819383	PENDING
Disease X	2387	36085017008	3/21/2021	1	-74.18266362	40.54938686	PENDING
Disease X	1073	36081157101	3/22/2021	1	-73.71851878	40.73988156	CONFIRMED
Disease X	1359	36085023100	3/22/2021	1	-74.15616981	40.62886833	CONFIRMED
Disease X	1405	36085024700	3/22/2021	1	-74.14072743	40.62666523	CONFIRMED
Disease X	2135	36047033100	3/22/2021	1	-73.93846918	40.66400844	PENDING
Disease X	2287	36085020803	3/22/2021	1	-74.21343465	40.53291769	PENDING
Disease X	2405	36081066400	3/22/2021	1	-73.74428009	40.65233316	PENDING
Disease X	303	36047017100	3/23/2021	1	-73.97747235	40.65769631	PROBABLE
Disease X	820	36085027302	3/23/2021	1	-74.13241536	40.59830832	CONFIRMED
Disease X	871	36005002000	3/23/2021	1	-73.86564696	40.8195693	CONFIRMED
Disease X	1424	36047058200	3/23/2021	1	-73.95763905	40.59932679	CONFIRMED
Disease X	1535	36081130100	3/23/2021	1	-73.74385087	40.73273761	CONFIRMED
Disease X	1666	36047118201	3/23/2021	1	-73.87150771	40.68595036	CONFIRMED
Disease X	10	36085003600	3/24/2021	1	-74.0756243	40.61184244	PROBABLE
Disease X	126	36081048400	3/24/2021	1	-73.75484344	40.71444943	PROBABLE
Disease X	402	36085013204	3/24/2021	1	-74.12822696	40.55849088	PROBABLE
Disease X	525	36061025700	3/24/2021	1	-73.95475973	40.8081062	CONFIRMED
Disease X	701	36081113900	3/24/2021	1	-73.78936012	40.76302348	CONFIRMED
Disease X	813	36081101700	3/24/2021	1	-73.80026278	40.78298445	CONFIRMED
Disease X	995	36085022600	3/24/2021	1	-74.22324175	40.5376229	CONFIRMED
Disease X	1678	36005030701	3/24/2021	1	-73.9112348	40.88994295	CONFIRMED
Disease X	1936	36047120000	3/24/2021	1	-73.86813101	40.67354753	CONFIRMED
Disease X	2008	36081000600	3/24/2021	1	-73.86469767	40.68467983	PENDING
Disease X	2380	36047152200	3/24/2021	1	-73.96979187	40.64556631	PENDING
Disease X	227	36081119300	3/25/2021	1	-73.80110529	40.7567349	PROBABLE
Disease X	265	36081062700	3/25/2021	1	-73.88736014	40.70435162	PROBABLE
Disease X	317	36085017009	3/25/2021	1	-74.18406058	40.5441905	PROBABLE
Disease X	759	36005042800	3/25/2021	1	-73.84574627	40.89364227	CONFIRMED
Disease X	1470	36081157101	3/25/2021	1	-73.72404582	40.74334262	CONFIRMED
Disease X	1477	36047000501	3/25/2021	1	-73.99436534	40.6954606	CONFIRMED
Disease X	2119	36047038300	3/25/2021	1	-73.923906	40.68568063	PENDING
Disease X	2456	36005043600	3/25/2021	1	-73.84951553	40.89674381	PENDING
Disease X	2482	36085018702	3/25/2021	1	-74.12459995	40.60778539	PENDING
Disease X	625	36085016901	3/26/2021	1	-74.10984318	40.61397174	CONFIRMED
Disease X	831	36047024500	3/26/2021	1	-73.95160352	40.68189477	CONFIRMED
Disease X	1515	36081098100	3/26/2021	1	-73.8163501	40.79364421	CONFIRMED
Disease X	1766	36005011800	3/26/2021	1	-73.8059127	40.81087868	CONFIRMED
Disease X	1823	36085024800	3/26/2021	1	-74.24813087	40.51380745	CONFIRMED
Disease X	1858	36085018100	3/26/2021	1	-74.12298284	40.58128599	CONFIRMED
Disease X	2090	36085017700	3/26/2021	1	-74.09830803	40.60505066	PENDING
Disease X	2109	36047074800	3/26/2021	1	-73.94874685	40.62325902	PENDING
Disease X	55	36081010400	3/27/2021	1	-73.82434876	40.68239895	PROBABLE
Disease X	260	36047006500	3/27/2021	1	-73.9987017	40.67706211	PROBABLE
Disease X	288	36081155102	3/27/2021	1	-73.72580289	40.75161686	PROBABLE
Disease X	1035	36047070201	3/27/2021	1	-73.90496115	40.60655349	CONFIRMED
Disease X	1104	36047070201	3/27/2021	1	-73.90264815	40.60944838	CONFIRMED
Disease X	1399	36081031700	3/27/2021	1	-73.89135446	40.76927974	CONFIRMED
Disease X	1777	36081014300	3/27/2021	1	-73.91272403	40.76738036	CONFIRMED
Disease X	2376	36047099400	3/27/2021	1	-73.90335844	40.63542844	PENDING
Disease X	976	36081061301	3/28/2021	1	-73.89603625	40.70723986	CONFIRMED
Disease X	1179	36085012100	3/28/2021	1	-74.10780634	40.6242625	CONFIRMED
Disease X	2382	36081004001	3/28/2021	1	-73.84332096	40.68449498	PENDING
Disease X	53	36085017005	3/29/2021	1	-74.1821641	40.53831577	PROBABLE
Disease X	269	36005030900	3/29/2021	1	-73.91095254	40.90158022	PROBABLE
Disease X	597	36085019800	3/29/2021	1	-74.21329329	40.52195451	CONFIRMED
Disease X	918	36047059000	3/29/2021	1	-73.95515198	40.59111917	CONFIRMED
Disease X	1324	36081009600	3/29/2021	1	-73.83285568	40.68332627	CONFIRMED
Disease X	1749	36081114700	3/29/2021	1	-73.80015877	40.76579113	CONFIRMED
Disease X	2435	36081032800	3/29/2021	1	-73.75535364	40.66902508	PENDING
Disease X	624	36085006700	3/30/2021	1	-74.10511401	40.63778446	CONFIRMED
Disease X	1654	36061013700	3/30/2021	1	-73.97898126	40.76551871	CONFIRMED
Disease X	1959	36081066501	3/30/2021	1	-73.88648727	40.7197554	PENDING
Disease X	1995	36085017010	3/30/2021	1	-74.18854435	40.54959369	PENDING
Disease X	2053	36047025600	3/30/2021	1	-73.98513404	40.61588519	PENDING
Disease X	89	36081028800	3/31/2021	1	-73.7896192	40.6769369	PROBABLE
Disease X	304	36081080900	3/31/2021	1	-73.82428215	40.73489874	PROBABLE
Disease X	1026	36047082200	3/31/2021	1	-73.95295398	40.6513389	CONFIRMED
Disease X	1201	36085011402	3/31/2021	1	-74.10573184	40.5846202	CONFIRMED
Disease X	1849	36047024900	3/31/2021	1	-73.94866669	40.68557025	CONFIRMED
Disease X	1927	36081028100	3/31/2021	1	-73.8835311	40.75369542	CONFIRMED
Disease X	2037	36085007000	3/31/2021	1	-74.08944036	40.58775637	PENDING
Disease X	2432	36047065800	3/31/2021	1	-73.93291147	40.60971549	PENDING
Disease X	2442	36081018000	3/31/2021	1	-73.80366051	40.67499286	PENDING
Disease X	253	36005021200	4/1/2021	1	-73.85858059	40.8357709	PROBABLE
Disease X	339	36047095400	4/1/2021	1	-73.91741482	40.64053874	PROBABLE
Disease X	1450	36005017901	4/1/2021	1	-73.91467372	40.83569824	CONFIRMED
Disease X	88	36047101800	4/2/2021	1	-73.89058761	40.64782719	PROBABLE
Disease X	480	36047005800	4/2/2021	1	-74.03149837	40.61793384	PROBABLE
Disease X	1509	36047029500	4/2/2021	1	-73.93413002	40.68527628	CONFIRMED
Disease X	1523	36085012805	4/2/2021	1	-74.12307767	40.55588986	CONFIRMED
Disease X	1534	36081054000	4/2/2021	1	-73.7374387	40.71329136	CONFIRMED
Disease X	1712	36005011900	4/2/2021	1	-73.88922652	40.82475875	CONFIRMED
Disease X	2158	36047064400	4/2/2021	1	-73.94149984	40.61456267	PENDING
Disease X	2257	36081075702	4/2/2021	1	-73.84024958	40.72225785	PENDING
Disease X	2322	36081043400	4/2/2021	1	-73.77813811	40.69599983	PENDING
Disease X	2466	36005034800	4/2/2021	1	-73.85047955	40.86797224	PENDING
Disease X	98	36047025600	4/3/2021	1	-73.9846863	40.61443215	PROBABLE
Disease X	1547	36085004000	4/3/2021	1	-74.07902933	40.61415664	CONFIRMED
Disease X	1597	36081094500	4/3/2021	1	-73.83769419	40.78762928	CONFIRMED
Disease X	1655	36061009900	4/3/2021	1	-74.00204232	40.75128837	CONFIRMED
Disease X	2132	36085029103	4/3/2021	1	-74.16453261	40.59855146	PENDING
Disease X	2309	36047070600	4/3/2021	1	-73.89919395	40.61624495	PENDING
Disease X	2496	36061003601	4/3/2021	1	-73.99137281	40.72339628	PENDING
Disease X	223	36085000600	4/4/2021	1	-74.06351944	40.61461075	PROBABLE
Disease X	225	36085017700	4/4/2021	1	-74.10800507	40.59503776	PROBABLE
Disease X	581	36047015100	4/4/2021	1	-73.98175482	40.6641446	CONFIRMED
Disease X	648	36047049000	4/4/2021	1	-73.9711513	40.636832	CONFIRMED
Disease X	710	36047005800	4/4/2021	1	-74.03319934	40.61895844	CONFIRMED
Disease X	816	36005007800	4/4/2021	1	-73.8532124	40.82993377	CONFIRMED
Disease X	1109	36085020803	4/4/2021	1	-74.21187064	40.52502309	CONFIRMED
Disease X	1368	36081056700	4/4/2021	1	-73.89346075	40.69617044	CONFIRMED
Disease X	2203	36081044301	4/4/2021	1	-73.85846119	40.74080139	PENDING
Disease X	2214	36081140902	4/4/2021	1	-73.7840287	40.74636528	PENDING
Disease X	761	36047066200	4/5/2021	1	-73.92534985	40.60949724	CONFIRMED
Disease X	1649	36061021600	4/5/2021	1	-73.95628521	40.80279221	CONFIRMED
Disease X	1659	36005014701	4/5/2021	1	-73.90798482	40.83417155	CONFIRMED
Disease X	1886	36005018500	4/5/2021	1	-73.90481435	40.8287287	CONFIRMED
Disease X	1904	36085013400	4/5/2021	1	-74.12022634	40.56779078	CONFIRMED
Disease X	2404	36047067400	4/5/2021	1	-73.92900484	40.61658397	PENDING
Disease X	145	36081044301	4/6/2021	1	-73.86075006	40.74030802	PROBABLE
Disease X	178	36005020900	4/6/2021	1	-73.914286	40.84245991	PROBABLE
Disease X	314	36081015500	4/6/2021	1	-73.91610258	40.75962408	PROBABLE
Disease X	1721	36047051602	4/6/2021	1	-73.95629777	40.64084073	CONFIRMED
Disease X	1756	36047101400	4/6/2021	1	-73.89089308	40.64322323	CONFIRMED
Disease X	628	36081054200	4/7/2021	1	-73.74725511	40.72251198	CONFIRMED
Disease X	696	36061013000	4/7/2021	1	-73.9639537	40.77145309	CONFIRMED
Disease X	834	36005011800	4/7/2021	1	-73.80123489	40.81461166	CONFIRMED
Disease X	877	36047075200	4/7/2021	1	-73.95226441	40.62741779	CONFIRMED
Disease X	1577	36005045800	4/7/2021	1	-73.84240675	40.88628118	CONFIRMED
Disease X	2272	36047083600	4/7/2021	1	-73.93408809	40.63781391	PENDING
Disease X	2458	36081092900	4/7/2021	1	-73.84905571	40.79057519	PENDING
Disease X	12	36085013400	4/8/2021	1	-74.12008758	40.57377445	PROBABLE
Disease X	346	36081072300	4/8/2021	1	-73.84733008	40.71478548	PROBABLE
Disease X	970	36081018600	4/8/2021	1	-73.79516261	40.68052314	CONFIRMED
Disease X	1058	36047079802	4/8/2021	1	-73.96118328	40.65812962	CONFIRMED
Disease X	1255	36047075400	4/8/2021	1	-73.94931475	40.62128561	CONFIRMED
Disease X	1437	36081046000	4/8/2021	1	-73.79171168	40.70984026	CONFIRMED
Disease X	1505	36081109900	4/8/2021	1	-73.78663122	40.76950032	CONFIRMED
Disease X	1580	36047050500	4/8/2021	1	-73.9459164	40.70977367	CONFIRMED
Disease X	1786	36081030904	4/8/2021	1	-73.89167866	40.76553813	CONFIRMED
Disease X	1940	36005037800	4/8/2021	1	-73.86465366	40.8814113	CONFIRMED
Disease X	1942	36081000700	4/8/2021	1	-73.95526609	40.74349759	CONFIRMED
Disease X	2194	36081027900	4/8/2021	1	-73.87893115	40.74898049	PENDING
Disease X	2350	36005021501	4/8/2021	1	-73.92042167	40.84763917	PENDING
Disease X	2448	36081006202	4/8/2021	1	-73.85372712	40.66379094	PENDING
Disease X	228	36081035100	4/9/2021	1	-73.87727918	40.75716964	PROBABLE
Disease X	685	36047043100	4/9/2021	1	-73.9213785	40.69909947	CONFIRMED
Disease X	714	36081127700	4/9/2021	1	-73.7821455	40.72378268	CONFIRMED
Disease X	1420	36047058600	4/9/2021	1	-73.95605303	40.59262138	CONFIRMED
Disease X	1583	36005006500	4/9/2021	1	-73.92308291	40.81944157	CONFIRMED
Disease X	1789	36047065400	4/9/2021	1	-73.93146883	40.61071239	CONFIRMED
Disease X	2031	36081027000	4/9/2021	1	-73.7903861	40.68848447	PENDING
Disease X	883	36081009500	4/10/2021	1	-73.91905764	40.77259126	CONFIRMED
Disease X	1588	36047096600	4/10/2021	1	-73.90162677	40.64266304	CONFIRMED
Disease X	1759	36061024700	4/10/2021	1	-73.94557114	40.83602233	CONFIRMED
Disease X	196	36081104700	4/11/2021	1	-73.81530251	40.77485172	PROBABLE
Disease X	494	36085000800	4/11/2021	1	-74.06944889	40.61041933	PROBABLE
Disease X	565	36081019400	4/11/2021	1	-73.80263711	40.68678775	CONFIRMED
Disease X	615	36081136700	4/11/2021	1	-73.75693835	40.74628115	CONFIRMED
Disease X	809	36047098800	4/11/2021	1	-73.89648659	40.64311262	CONFIRMED
Disease X	839	36085005000	4/11/2021	1	-74.08208738	40.60234959	CONFIRMED
Disease X	1245	36047057600	4/11/2021	1	-73.94693633	40.59922794	CONFIRMED
Disease X	1282	36005015700	4/11/2021	1	-73.8888688	40.83391698	CONFIRMED
Disease X	2011	36047014200	4/11/2021	1	-74.02025903	40.62445367	PENDING
Disease X	325	36085013800	4/12/2021	1	-74.124697	40.57100759	PROBABLE
Disease X	478	36085024401	4/12/2021	1	-74.24537331	40.5054461	PROBABLE
Disease X	1074	36081014500	4/12/2021	1	-73.90554132	40.76374567	CONFIRMED
Disease X	1319	36061023000	4/12/2021	1	-73.94323845	40.81820599	CONFIRMED
Disease X	1381	36047016100	4/12/2021	1	-73.97400271	40.68024477	CONFIRMED
Disease X	1949	36081092500	4/12/2021	1	-73.84726222	40.78145564	CONFIRMED
Disease X	2129	36081050700	4/12/2021	1	-73.88216119	40.7264176	PENDING
Disease X	2359	36047099000	4/12/2021	1	-73.89784305	40.63787049	PENDING
Disease X	1012	36081054000	4/13/2021	1	-73.74200242	40.71229881	CONFIRMED
Disease X	1043	36061003400	4/13/2021	1	-73.97989639	40.72943616	CONFIRMED
Disease X	1180	36085017700	4/13/2021	1	-74.11452764	40.60193867	CONFIRMED
Disease X	1182	36081050202	4/13/2021	1	-73.75946457	40.71022976	CONFIRMED
Disease X	1374	36005008600	4/13/2021	1	-73.84958075	40.8206219	CONFIRMED
Disease X	1434	36005026602	4/13/2021	1	-73.82989987	40.84709097	CONFIRMED
Disease X	1874	36081091601	4/13/2021	1	-73.91715459	40.55704466	CONFIRMED
Disease X	104	36081000400	4/14/2021	1	-73.86436883	40.69089313	PROBABLE
Disease X	832	36061019200	4/14/2021	1	-73.93072424	40.7986463	CONFIRMED
Disease X	1572	36081148300	4/14/2021	1	-73.74690544	40.77405572	CONFIRMED
Disease X	1813	36085017007	4/14/2021	1	-74.18581563	40.56042783	CONFIRMED
Disease X	1997	36085017008	4/14/2021	1	-74.17992917	40.56333763	PENDING
Disease X	2180	36047033100	4/14/2021	1	-73.94513273	40.66447039	PENDING
Disease X	2377	36081053601	4/14/2021	1	-73.74456495	40.70525106	PENDING
Disease X	935	36005022200	4/15/2021	1	-73.85429024	40.83598531	CONFIRMED
Disease X	942	36047065200	4/15/2021	1	-73.93135152	40.61456739	CONFIRMED
Disease X	1560	36081105900	4/15/2021	1	-73.81237286	40.77254882	CONFIRMED
Disease X	1713	36081091900	4/15/2021	1	-73.84441858	40.77957399	CONFIRMED
Disease X	1985	36085025100	4/15/2021	1	-74.14393695	40.62338358	PENDING
Disease X	2091	36081064600	4/15/2021	1	-73.74220306	40.67220981	PENDING
Disease X	2269	36081091601	4/15/2021	1	-73.92442158	40.55218532	PENDING
Disease X	2311	36047073200	4/15/2021	1	-73.93477492	40.62816592	PENDING
Disease X	306	36081025100	4/16/2021	1	-73.90791124	40.74570019	PROBABLE
Disease X	381	36061023600	4/16/2021	1	-73.9381883	40.82550138	PROBABLE
Disease X	715	36005020501	4/16/2021	1	-73.92269637	40.84891243	CONFIRMED
Disease X	1267	36081021200	4/16/2021	1	-73.81261353	40.70021216	CONFIRMED
Disease X	1347	36081013400	4/16/2021	1	-73.83536579	40.70603625	CONFIRMED
Disease X	13	36047027300	4/17/2021	1	-73.93552314	40.68072679	PROBABLE
Disease X	336	36081148300	4/17/2021	1	-73.74625941	40.77139565	PROBABLE
Disease X	1202	36081044800	4/17/2021	1	-73.80564823	40.71170823	CONFIRMED
Disease X	1329	36081029400	4/17/2021	1	-73.77962151	40.67682912	CONFIRMED
Disease X	1370	36047016500	4/17/2021	1	-73.97391211	40.66934013	CONFIRMED
Disease X	1866	36081033402	4/17/2021	1	-73.77623326	40.67697869	CONFIRMED
Disease X	124	36061004400	4/18/2021	1	-73.97710372	40.73251826	PROBABLE
Disease X	684	36047022700	4/18/2021	1	-73.96017676	40.68084403	CONFIRMED
Disease X	1116	36047051200	4/18/2021	1	-73.96305583	40.64868942	CONFIRMED
Disease X	1124	36081066300	4/18/2021	1	-73.8732103	40.72031392	CONFIRMED
Disease X	1238	36085014605	4/18/2021	1	-74.15437089	40.56355584	CONFIRMED
Disease X	1832	36005011800	4/18/2021	1	-73.80956773	40.81708199	CONFIRMED
Disease X	913	36081058000	4/19/2021	1	-73.728588	40.70672938	CONFIRMED
Disease X	2170	36005027401	4/19/2021	1	-73.82342351	40.83796868	PENDING
Disease X	2318	36081063700	4/19/2021	1	-73.8628839	40.7090933	PENDING
Disease X	2346	36005048400	4/19/2021	1	-73.83410382	40.88808783	PENDING
Disease X	397	36081067100	4/20/2021	1	-73.87965534	40.72364137	PROBABLE
Disease X	458	36085018100	4/20/2021	1	-74.10797173	40.5857577	PROBABLE
Disease X	1262	36085017700	4/20/2021	1	-74.10087347	40.59646041	CONFIRMED
Disease X	1484	36081088400	4/20/2021	1	-73.83235428	40.65626716	CONFIRMED
Disease X	1779	36047039200	4/20/2021	1	-73.96441156	40.59743428	CONFIRMED
Disease X	1836	36081134700	4/20/2021	1	-73.78036289	40.73537323	CONFIRMED
Disease X	2000	36085006700	4/20/2021	1	-74.10355055	40.62908183	PENDING
Disease X	2159	36081058900	4/20/2021	1	-73.90300755	40.70648167	PENDING
Disease X	73	36081122701	4/21/2021	1	-73.8093259	40.73623693	PROBABLE
Disease X	958	36081035800	4/21/2021	1	-73.75023784	40.67433415	CONFIRMED
Disease X	1063	36081139900	4/21/2021	1	-73.75981563	40.75161307	CONFIRMED
Disease X	1335	36061022700	4/21/2021	1	-73.94777259	40.82409197	CONFIRMED
Disease X	1606	36061029500	4/21/2021	1	-73.9255748	40.86833671	CONFIRMED
Disease X	1834	36081056000	4/21/2021	1	-73.73924727	40.72407724	CONFIRMED
Disease X	1895	36081113900	4/21/2021	1	-73.78773094	40.76141985	CONFIRMED
Disease X	2086	36081033401	4/21/2021	1	-73.76380228	40.6792205	PENDING
Disease X	357	36081111300	4/22/2021	1	-73.76813474	40.76834583	PROBABLE
Disease X	1080	36047006700	4/22/2021	1	-73.99855224	40.68257049	CONFIRMED
Disease X	1111	36047039400	4/22/2021	1	-73.9670017	40.59707611	CONFIRMED
Disease X	2220	36047095600	4/22/2021	1	-73.91260584	40.63302744	PENDING
Disease X	68	36081161700	4/23/2021	1	-73.71402065	40.72848305	PROBABLE
Disease X	210	36047091000	4/23/2021	1	-73.9058016	40.66675558	PROBABLE
Disease X	370	36085013400	4/23/2021	1	-74.11927708	40.57472577	PROBABLE
Disease X	1351	36061020800	4/23/2021	1	-73.94176613	40.80962388	CONFIRMED
Disease X	1700	36047033600	4/23/2021	1	-74.0053088	40.57752708	CONFIRMED
Disease X	1896	36081069300	4/23/2021	1	-73.86193594	40.72727532	CONFIRMED
Disease X	2319	36085010500	4/23/2021	1	-74.11127134	40.63199676	PENDING
Disease X	96	36005026702	4/24/2021	1	-73.89980887	40.87066137	PROBABLE
Disease X	163	36081063800	4/24/2021	1	-73.72818011	40.66953639	PROBABLE
Disease X	444	36005045800	4/24/2021	1	-73.84646131	40.88424617	PROBABLE
Disease X	594	36047049700	4/24/2021	1	-73.94229961	40.71428042	CONFIRMED
Disease X	1002	36085024402	4/24/2021	1	-74.24187091	40.50346344	CONFIRMED
Disease X	1061	36085029103	4/24/2021	1	-74.17122221	40.60394122	CONFIRMED
Disease X	1146	36085020804	4/24/2021	1	-74.19974928	40.53542316	CONFIRMED
Disease X	1152	36061018400	4/24/2021	1	-73.94451044	40.80106759	CONFIRMED
Disease X	1371	36047045600	4/24/2021	1	-73.96528454	40.62344864	CONFIRMED
Disease X	1590	36081029100	4/24/2021	1	-73.8957495	40.749896	CONFIRMED
Disease X	1833	36081047600	4/24/2021	1	-73.77000433	40.72460672	CONFIRMED
Disease X	239	36047055200	4/25/2021	1	-73.95671939	40.60882115	PROBABLE
Disease X	266	36081156700	4/25/2021	1	-73.73314525	40.7350498	PROBABLE
Disease X	496	36081019000	4/25/2021	1	-73.79746126	40.68649682	CONFIRMED
Disease X	864	36081144100	4/25/2021	1	-73.76238749	40.75237987	CONFIRMED
Disease X	895	36085012200	4/25/2021	1	-74.11042161	40.57634665	CONFIRMED
Disease X	2061	36005031000	4/25/2021	1	-73.83828254	40.86016743	PENDING
Disease X	2151	36085014700	4/25/2021	1	-74.11780345	40.61433998	PENDING
Disease X	2418	36085020801	4/25/2021	1	-74.21360115	40.54321483	PENDING
Disease X	479	36081150702	4/26/2021	1	-73.72792233	40.76834477	PROBABLE
Disease X	650	36047047200	4/26/2021	1	-73.98711018	40.6288485	CONFIRMED
Disease X	777	36047086000	4/26/2021	1	-73.93081305	40.65149372	CONFIRMED
Disease X	962	36005035000	4/26/2021	1	-73.84867921	40.8705571	CONFIRMED
Disease X	1898	36047030700	4/26/2021	1	-73.92646154	40.67590083	CONFIRMED
Disease X	1948	36047047400	4/26/2021	1	-73.98457432	40.62898261	CONFIRMED
Disease X	2019	36047018300	4/26/2021	1	-73.97331519	40.69302801	PENDING
Disease X	2124	36081051700	4/26/2021	1	-73.90348832	40.7237572	PENDING
Disease X	2186	36047054600	4/26/2021	1	-73.95258613	40.61348249	PENDING
Disease X	2209	36085015603	4/26/2021	1	-74.14509434	40.54145998	PENDING
Disease X	2419	36085017012	4/26/2021	1	-74.1705354	40.55775959	PENDING
Disease X	24	36061004400	4/27/2021	1	-73.97817573	40.73149897	PROBABLE
Disease X	313	36047052900	4/27/2021	1	-73.95361963	40.7044014	PROBABLE
Disease X	600	36085024401	4/27/2021	1	-74.24894939	40.50579036	CONFIRMED
Disease X	769	36085022600	4/27/2021	1	-74.22102309	40.53523604	CONFIRMED
Disease X	973	36047056300	4/27/2021	1	-73.9551188	40.73389134	CONFIRMED
Disease X	1346	36085001700	4/27/2021	1	-74.08370967	40.63326167	CONFIRMED
Disease X	1658	36047123700	4/27/2021	1	-73.95743202	40.69534218	CONFIRMED
Disease X	2243	36047060000	4/27/2021	1	-73.94145466	40.58664388	PENDING
Disease X	128	36081005800	4/28/2021	1	-73.8447796	40.67111035	PROBABLE
Disease X	144	36081148300	4/28/2021	1	-73.7480921	40.77317689	PROBABLE
Disease X	884	36085020803	4/28/2021	1	-74.21437725	40.53056064	CONFIRMED
Disease X	1156	36047029100	4/28/2021	1	-73.93088733	40.69011726	CONFIRMED
Disease X	1815	36085015100	4/28/2021	1	-74.12522088	40.61429052	CONFIRMED
Disease X	1884	36085019800	4/28/2021	1	-74.20111907	40.51966301	CONFIRMED
Disease X	2110	36081066400	4/28/2021	1	-73.73714076	40.65171921	PENDING
Disease X	2125	36081006501	4/28/2021	1	-73.91641156	40.76783319	PENDING
Disease X	300	36081019800	4/29/2021	1	-73.80492144	40.68959135	PROBABLE
Disease X	437	36081099703	4/29/2021	1	-73.77549632	40.78526929	PROBABLE
Disease X	1290	36081058500	4/29/2021	1	-73.89681077	40.70587736	CONFIRMED
Disease X	1388	36081062100	4/29/2021	1	-73.87166925	40.71101123	CONFIRMED
Disease X	1821	36081083700	4/29/2021	1	-73.82416751	40.74305502	CONFIRMED
Disease X	1828	36085031902	4/29/2021	1	-74.16914758	40.63906947	CONFIRMED
Disease X	1423	36005023704	4/30/2021	1	-73.90177896	40.85721425	CONFIRMED
Disease X	1578	36005017702	4/30/2021	1	-73.9098558	40.83586628	CONFIRMED
Disease X	2294	36081127700	4/30/2021	1	-73.78708652	40.72371122	PENDING
Disease X	281	36081066501	5/1/2021	1	-73.88769257	40.71604372	PROBABLE
Disease X	442	36081139900	5/1/2021	1	-73.7600053	40.74936196	PROBABLE
Disease X	619	36081054200	5/1/2021	1	-73.74356724	40.71897683	CONFIRMED
Disease X	676	36081152901	5/1/2021	1	-73.73864967	40.75620175	CONFIRMED
Disease X	689	36081033401	5/1/2021	1	-73.77110207	40.6806204	CONFIRMED
Disease X	801	36081094500	5/1/2021	1	-73.8277635	40.79465102	CONFIRMED
Disease X	1695	36005040302	5/1/2021	1	-73.89072633	40.8691716	CONFIRMED
Disease X	1102	36081120100	5/2/2021	1	-73.81375443	40.75217289	CONFIRMED
Disease X	1356	36047059402	5/2/2021	1	-73.94449299	40.59278056	CONFIRMED
Disease X	1383	36085024800	5/2/2021	1	-74.24265701	40.51419913	CONFIRMED
Disease X	1853	36061013100	5/2/2021	1	-73.98410135	40.76435736	CONFIRMED
Disease X	2261	36085003300	5/2/2021	1	-74.08592037	40.63002876	PENDING
Disease X	2303	36081116300	5/2/2021	1	-73.81821257	40.76413418	PENDING
Disease X	2475	36047031900	5/2/2021	1	-73.94895401	40.66783248	PENDING
Disease X	1003	36081062500	5/3/2021	1	-73.88348894	40.70237153	CONFIRMED
Disease X	1264	36047110400	5/3/2021	1	-73.8881911	40.66033769	CONFIRMED
Disease X	1538	36061014200	5/3/2021	1	-73.96165483	40.77449226	CONFIRMED
Disease X	440	36061023000	5/4/2021	1	-73.94439817	40.81881443	PROBABLE
Disease X	459	36047026000	5/4/2021	1	-73.99147424	40.61646426	PROBABLE
Disease X	711	36085014606	5/4/2021	1	-74.14691702	40.56281637	CONFIRMED
Disease X	1604	36081043200	5/4/2021	1	-73.77667731	40.6914818	CONFIRMED
Disease X	1747	36081092200	5/4/2021	1	-73.85718865	40.57803061	CONFIRMED
Disease X	2143	36047050500	5/4/2021	1	-73.9436539	40.70700428	PENDING
Disease X	2347	36005025600	5/4/2021	1	-73.85312408	40.84280955	PENDING
Disease X	103	36047036002	5/5/2021	1	-73.96003638	40.57636783	PROBABLE
Disease X	513	36081122300	5/5/2021	1	-73.7963443	40.73683521	CONFIRMED
Disease X	1657	36005018101	5/5/2021	1	-73.9171518	40.83134982	CONFIRMED
Disease X	2131	36081062200	5/5/2021	1	-73.72808345	40.69561661	PENDING
Disease X	207	36081089200	5/6/2021	1	-73.84536179	40.65139416	PROBABLE
Disease X	294	36081118700	5/6/2021	1	-73.81350394	40.75829115	PROBABLE
Disease X	309	36047013400	5/6/2021	1	-74.02141743	40.6303306	PROBABLE
Disease X	548	36085024401	5/6/2021	1	-74.23434406	40.50980967	CONFIRMED
Disease X	627	36081009400	5/6/2021	1	-73.83553431	40.68329844	CONFIRMED
Disease X	854	36005025400	5/6/2021	1	-73.85478561	40.85099145	CONFIRMED
Disease X	1391	36081008600	5/6/2021	1	-73.84357347	40.67861044	CONFIRMED
Disease X	1772	36081081800	5/6/2021	1	-73.80821916	40.67042549	CONFIRMED
Disease X	19	36081058000	5/7/2021	1	-73.73198749	40.7084195	PROBABLE
Disease X	251	36005019900	5/7/2021	1	-73.92393515	40.8369451	PROBABLE
Disease X	576	36081146700	5/7/2021	1	-73.77461962	40.75982997	CONFIRMED
Disease X	1087	36005006700	5/7/2021	1	-73.92001929	40.82056234	CONFIRMED
Disease X	1094	36081059300	5/7/2021	1	-73.90371194	40.70885152	CONFIRMED
Disease X	1468	36081052100	5/7/2021	1	-73.90019435	40.7229587	CONFIRMED
Disease X	1533	36005030900	5/7/2021	1	-73.91104559	40.90107213	CONFIRMED
Disease X	1591	36081092900	5/7/2021	1	-73.84945492	40.79096616	CONFIRMED
Disease X	1725	36085017600	5/7/2021	1	-74.17194019	40.52412861	CONFIRMED
Disease X	1776	36047060000	5/7/2021	1	-73.94560221	40.58800428	CONFIRMED
Disease X	2314	36081136700	5/7/2021	1	-73.76096639	40.74571373	PENDING
Disease X	2329	36081029400	5/7/2021	1	-73.77711324	40.66969117	PENDING
Disease X	231	36047006900	5/8/2021	1	-73.99222733	40.68589452	PROBABLE
Disease X	1394	36061001501	5/8/2021	1	-74.00756182	40.71086077	CONFIRMED
Disease X	2039	36085027301	5/8/2021	1	-74.14970242	40.59458549	PENDING
Disease X	2178	36081072300	5/8/2021	1	-73.84914825	40.71789613	PENDING
Disease X	2425	36047057100	5/8/2021	1	-73.94756987	40.72640254	PENDING
Disease X	891	36081162100	5/9/2021	1	-73.72456186	40.72742847	CONFIRMED
Disease X	1323	36081024900	5/9/2021	1	-73.90480923	40.74269164	CONFIRMED
Disease X	1888	36085024401	5/9/2021	1	-74.23963222	40.5071208	CONFIRMED
Disease X	2099	36047074200	5/9/2021	1	-73.94512507	40.62901891	PENDING
Disease X	2139	36081061000	5/9/2021	1	-73.74599688	40.69098627	PENDING
Disease X	2433	36081066000	5/9/2021	1	-73.73792251	40.65821126	PENDING
Disease X	216	36081091601	5/10/2021	1	-73.91404988	40.56078337	PROBABLE
Disease X	720	36081061602	5/10/2021	1	-73.72801169	40.67620363	CONFIRMED
Disease X	1229	36081077902	5/10/2021	1	-73.82382075	40.72804906	CONFIRMED
Disease X	1401	36081077904	5/10/2021	1	-73.81357401	40.72089088	CONFIRMED
Disease X	1479	36081102900	5/10/2021	1	-73.80731414	40.78212062	CONFIRMED
Disease X	2034	36081077902	5/10/2021	1	-73.82895543	40.72786013	PENDING
Disease X	2295	36047080000	5/10/2021	1	-73.95172986	40.65957642	PENDING
Disease X	755	36081058000	5/11/2021	1	-73.7282339	40.70401023	CONFIRMED
Disease X	850	36047004300	5/11/2021	1	-73.98930786	40.68811413	CONFIRMED
Disease X	1103	36085027702	5/11/2021	1	-74.15304741	40.58058609	CONFIRMED
Disease X	1508	36047111600	5/11/2021	1	-73.87306662	40.6673916	CONFIRMED
Disease X	1527	36081061900	5/11/2021	1	-73.87779	40.7086874	CONFIRMED
Disease X	1564	36047003300	5/11/2021	1	-73.97608785	40.68817088	CONFIRMED
Disease X	1957	36081157101	5/11/2021	1	-73.71633221	40.73598294	PENDING
Disease X	1993	36081052800	5/11/2021	1	-73.76050044	40.69440059	PENDING
Disease X	2148	36047082000	5/11/2021	1	-73.95201955	40.65459759	PENDING
Disease X	151	36061026500	5/12/2021	1	-73.93945626	40.85110257	PROBABLE
Disease X	455	36081060800	5/12/2021	1	-73.73934932	40.69360995	PROBABLE
Disease X	700	36081022001	5/12/2021	1	-73.8250242	40.71520039	CONFIRMED
Disease X	753	36081000800	5/12/2021	1	-73.86032139	40.68707384	CONFIRMED
Disease X	1082	36081028500	5/12/2021	1	-73.88680254	40.75109503	CONFIRMED
Disease X	1098	36061012100	5/12/2021	1	-73.98944117	40.75982982	CONFIRMED
Disease X	1129	36081094500	5/12/2021	1	-73.82637884	40.78852729	CONFIRMED
Disease X	1802	36047047400	5/12/2021	1	-73.98372725	40.62824128	CONFIRMED
Disease X	1887	36085015603	5/12/2021	1	-74.15261744	40.53445235	CONFIRMED
Disease X	2026	36081030903	5/12/2021	1	-73.88791142	40.76067255	PENDING
Disease X	595	36081028000	5/13/2021	1	-73.77888942	40.68646687	CONFIRMED
Disease X	931	36081074300	5/13/2021	1	-73.84669047	40.73100444	CONFIRMED
Disease X	1078	36085006400	5/13/2021	1	-74.07327741	40.59705638	CONFIRMED
Disease X	48	36081109300	5/14/2021	1	-73.77658628	40.77531155	PROBABLE
Disease X	208	36005035100	5/14/2021	1	-73.90159462	40.89697535	PROBABLE
Disease X	250	36085013204	5/14/2021	1	-74.13108538	40.56021198	PROBABLE
Disease X	419	36081092200	5/14/2021	1	-73.86512996	40.57038787	PROBABLE
Disease X	439	36005033201	5/14/2021	1	-73.86988919	40.85923732	PROBABLE
Disease X	793	36081120300	5/14/2021	1	-73.81227238	40.74934456	CONFIRMED
Disease X	1066	36081037600	5/14/2021	1	-73.75542245	40.6837851	CONFIRMED
Disease X	1403	36081101700	5/14/2021	1	-73.79851182	40.78476655	CONFIRMED
Disease X	1451	36085017009	5/14/2021	1	-74.1938002	40.53704718	CONFIRMED
Disease X	1584	36047115800	5/14/2021	1	-73.89253748	40.66750344	CONFIRMED
Disease X	2157	36047072600	5/14/2021	1	-73.93421482	40.63053181	PENDING
Disease X	2299	36085018901	5/14/2021	1	-74.13320615	40.61420671	PENDING
Disease X	2469	36081133900	5/14/2021	1	-73.78941696	40.73060997	PENDING
Disease X	406	36047047800	5/15/2021	1	-73.97857955	40.63070437	PROBABLE
Disease X	894	36081071304	5/15/2021	1	-73.85040789	40.72905805	CONFIRMED
Disease X	1008	36047022800	5/15/2021	1	-73.98044866	40.64038508	CONFIRMED
Disease X	1017	36081022001	5/15/2021	1	-73.82511172	40.71540313	CONFIRMED
Disease X	1317	36047030100	5/15/2021	1	-73.91579855	40.67756797	CONFIRMED
Disease X	1376	36047070201	5/15/2021	1	-73.90867353	40.61450787	CONFIRMED
Disease X	447	36081147900	5/16/2021	1	-73.73786389	40.77199456	PROBABLE
Disease X	579	36085014605	5/16/2021	1	-74.15182922	40.5588464	CONFIRMED
Disease X	694	36047023800	5/16/2021	1	-73.99164455	40.63086514	CONFIRMED
Disease X	730	36047004600	5/16/2021	1	-74.03679361	40.62541111	CONFIRMED
Disease X	967	36047049600	5/16/2021	1	-73.98218908	40.64322069	CONFIRMED
Disease X	974	36047008200	5/16/2021	1	-74.0072103	40.65068774	CONFIRMED
Disease X	982	36081058000	5/16/2021	1	-73.73079535	40.70741288	CONFIRMED
Disease X	1257	36085017010	5/16/2021	1	-74.19765403	40.55701778	CONFIRMED
Disease X	1404	36047026600	5/16/2021	1	-73.99198537	40.61349666	CONFIRMED
Disease X	1510	36047040800	5/16/2021	1	-73.97862252	40.59975475	CONFIRMED
Disease X	1529	36047056100	5/16/2021	1	-73.95619228	40.72671591	CONFIRMED
Disease X	1559	36085018702	5/16/2021	1	-74.12890663	40.60386434	CONFIRMED
Disease X	1706	36005021502	5/16/2021	1	-73.91785088	40.84773608	CONFIRMED
Disease X	2452	36085019800	5/16/2021	1	-74.2101979	40.51531268	PENDING
Disease X	26	36085029104	5/17/2021	1	-74.16249221	40.6137534	PROBABLE
Disease X	384	36081086300	5/17/2021	1	-73.82167144	40.76220874	PROBABLE
Disease X	575	36005025500	5/17/2021	1	-73.90813722	40.86078794	CONFIRMED
Disease X	826	36005035900	5/17/2021	1	-73.8843025	40.84056423	CONFIRMED
Disease X	1023	36047052000	5/17/2021	1	-73.9636349	40.64023713	CONFIRMED
Disease X	1183	36005005902	5/17/2021	1	-73.92305463	40.82486319	CONFIRMED
Disease X	1760	36081061602	5/17/2021	1	-73.72600335	40.68119252	CONFIRMED
Disease X	2379	36081147100	5/17/2021	1	-73.76277626	40.75963704	PENDING
Disease X	72	36081117500	5/18/2021	1	-73.79394274	40.75833792	PROBABLE
Disease X	888	36081016600	5/18/2021	1	-73.82263495	40.68600519	CONFIRMED
Disease X	948	36047034200	5/18/2021	1	-73.99882053	40.57492934	CONFIRMED
Disease X	994	36081145102	5/18/2021	1	-73.77830476	40.75652882	CONFIRMED
Disease X	1234	36085017009	5/18/2021	1	-74.18908535	40.54071947	CONFIRMED
Disease X	1382	36081074900	5/18/2021	1	-73.83681409	40.71323255	CONFIRMED
Disease X	1663	36081080900	5/18/2021	1	-73.82322053	40.73394377	CONFIRMED
Disease X	2010	36047062800	5/18/2021	1	-73.92140266	40.58845332	PENDING
Disease X	2074	36061004400	5/18/2021	1	-73.97433874	40.73119264	PENDING
Disease X	2225	36081084000	5/18/2021	1	-73.81301368	40.67454709	PENDING
Disease X	2474	36081095400	5/18/2021	1	-73.80065105	40.59694562	PENDING
Disease X	740	36081056400	5/19/2021	1	-73.73471913	40.72131876	CONFIRMED
Disease X	827	36047030100	5/19/2021	1	-73.91689952	40.67756705	CONFIRMED
Disease X	954	36085017005	5/19/2021	1	-74.17325942	40.54198157	CONFIRMED
Disease X	1567	36047048400	5/19/2021	1	-73.97617379	40.63254867	CONFIRMED
Disease X	1923	36047042400	5/19/2021	1	-73.9783147	40.60676287	CONFIRMED
Disease X	2156	36085022600	5/19/2021	1	-74.21828084	40.52063458	PENDING
Disease X	2175	36081112900	5/19/2021	1	-73.77669042	40.76637417	PENDING
Disease X	2207	36081137700	5/19/2021	1	-73.75190359	40.74969958	PENDING
Disease X	608	36081012000	5/20/2021	1	-73.83033154	40.69235442	CONFIRMED
Disease X	914	36081142900	5/20/2021	1	-73.7842735	40.74900721	CONFIRMED
Disease X	990	36081047800	5/20/2021	1	-73.76751974	40.71925505	CONFIRMED
Disease X	1232	36081049302	5/20/2021	1	-73.88914952	40.72754366	CONFIRMED
Disease X	1444	36081059300	5/20/2021	1	-73.90050407	40.70864885	CONFIRMED
Disease X	1476	36047015100	5/20/2021	1	-73.98313653	40.66691888	CONFIRMED
Disease X	1818	36047034700	5/20/2021	1	-73.93002098	40.67223088	CONFIRMED
Disease X	2121	36047040600	5/20/2021	1	-73.98327327	40.60277462	PENDING
Disease X	43	36081074300	5/21/2021	1	-73.84794738	40.73134334	PROBABLE
Disease X	247	36085022600	5/21/2021	1	-74.22029668	40.54641094	PROBABLE
Disease X	632	36085027704	5/21/2021	1	-74.15101094	40.5874307	CONFIRMED
Disease X	779	36047055600	5/21/2021	1	-73.95909822	40.60214917	CONFIRMED
Disease X	807	36081140300	5/21/2021	1	-73.7668432	40.74791751	CONFIRMED
Disease X	1634	36005038000	5/21/2021	1	-73.86344461	40.87891138	CONFIRMED
Disease X	2342	36081067900	5/21/2021	1	-73.87234025	40.72537118	PENDING
Disease X	277	36047098600	5/22/2021	1	-73.892376	40.64492435	PROBABLE
Disease X	819	36081144700	5/22/2021	1	-73.7685401	40.75709083	CONFIRMED
Disease X	1387	36005045102	5/22/2021	1	-73.86385909	40.89987922	CONFIRMED
Disease X	1517	36085014604	5/22/2021	1	-74.15985623	40.55289056	CONFIRMED
Disease X	1601	36085004000	5/22/2021	1	-74.08134012	40.61672527	CONFIRMED
Disease X	1619	36081129102	5/22/2021	1	-73.75963932	40.73011807	CONFIRMED
Disease X	1626	36005007200	5/22/2021	1	-73.86230997	40.82880434	CONFIRMED
Disease X	1964	36085027702	5/22/2021	1	-74.15883874	40.58073266	PENDING
Disease X	1976	36081103900	5/22/2021	1	-73.81490185	40.78196165	PENDING
Disease X	20	36081015801	5/23/2021	1	-73.81427834	40.6894157	PROBABLE
Disease X	395	36047013900	5/23/2021	1	-73.98841312	40.66888789	PROBABLE
Disease X	417	36047086200	5/23/2021	1	-73.92664905	40.65045363	PROBABLE
Disease X	702	36085020803	5/23/2021	1	-74.21638473	40.53881447	CONFIRMED
Disease X	1235	36081083700	5/23/2021	1	-73.81985937	40.74083145	CONFIRMED
Disease X	1629	36081044000	5/23/2021	1	-73.78770611	40.70256317	CONFIRMED
Disease X	1981	36047051300	5/23/2021	1	-73.94954643	40.71283839	PENDING
Disease X	2224	36005038600	5/23/2021	1	-73.8471647	40.88276645	PENDING
Disease X	180	36085013400	5/24/2021	1	-74.11838158	40.56847248	PROBABLE
Disease X	647	36081089200	5/24/2021	1	-73.8425205	40.65497935	CONFIRMED
Disease X	86	36085013400	5/25/2021	1	-74.11678103	40.56595317	PROBABLE
Disease X	817	36047027300	5/25/2021	1	-73.93643527	40.68194804	CONFIRMED
Disease X	959	36047045200	5/25/2021	1	-73.96794482	40.62089548	CONFIRMED
Disease X	1269	36081061200	5/25/2021	1	-73.73446166	40.68925595	CONFIRMED
Disease X	1411	36081117100	5/25/2021	1	-73.80350633	40.76526023	CONFIRMED
Disease X	264	36081061601	5/26/2021	1	-73.73496581	40.68347947	PROBABLE
Disease X	284	36061002400	5/26/2021	1	-73.97548446	40.72268161	PROBABLE
Disease X	348	36085018100	5/26/2021	1	-74.11060551	40.59437473	PROBABLE
Disease X	428	36081096400	5/26/2021	1	-73.79246222	40.5932242	PROBABLE
Disease X	445	36081062600	5/26/2021	1	-73.75158198	40.68099884	PROBABLE
Disease X	516	36085029103	5/26/2021	1	-74.16788563	40.60356219	CONFIRMED
Disease X	1059	36047123700	5/26/2021	1	-73.95951553	40.69820416	CONFIRMED
Disease X	1067	36047101400	5/26/2021	1	-73.8886641	40.64186979	CONFIRMED
Disease X	1596	36081137700	5/26/2021	1	-73.74966172	40.74355076	CONFIRMED
Disease X	2279	36047098200	5/26/2021	1	-73.89406467	40.64924336	PENDING
Disease X	950	36061018600	5/27/2021	1	-73.94807584	40.79906279	CONFIRMED
Disease X	1025	36085017012	5/27/2021	1	-74.173009	40.55596735	CONFIRMED
Disease X	1336	36005033500	5/27/2021	1	-73.9050281	40.8920365	CONFIRMED
Disease X	1426	36085018100	5/27/2021	1	-74.10271319	40.58994535	CONFIRMED
Disease X	2222	36047095400	5/27/2021	1	-73.91167474	40.63777018	PENDING
Disease X	944	36047017100	5/28/2021	1	-73.9757896	40.6576832	CONFIRMED
Disease X	1278	36047035601	5/28/2021	1	-73.9701173	40.58019718	CONFIRMED
Disease X	1811	36081140300	5/28/2021	1	-73.77085427	40.74627031	CONFIRMED
Disease X	2370	36085030302	5/28/2021	1	-74.16596859	40.62465379	PENDING
Disease X	379	36005016200	5/29/2021	1	-73.82052407	40.82867738	PROBABLE
Disease X	387	36081004300	5/29/2021	1	-73.93700599	40.76075836	PROBABLE
Disease X	560	36047123700	5/29/2021	1	-73.95607567	40.6955581	CONFIRMED
Disease X	792	36047027600	5/29/2021	1	-73.99759305	40.60960979	CONFIRMED
Disease X	1438	36005038301	5/29/2021	1	-73.89746898	40.85717489	CONFIRMED
Disease X	345	36081136700	5/30/2021	1	-73.7657255	40.74529379	PROBABLE
Disease X	385	36005023100	5/30/2021	1	-73.90370826	40.84593995	PROBABLE
Disease X	607	36047032100	5/30/2021	1	-73.95290262	40.66652798	CONFIRMED
Disease X	1431	36081001800	5/30/2021	1	-73.85228535	40.69073742	CONFIRMED
Disease X	1537	36005007200	5/30/2021	1	-73.86284066	40.82975085	CONFIRMED
Disease X	1548	36081081400	5/30/2021	1	-73.8021574	40.67280597	CONFIRMED
Disease X	2160	36081097203	5/30/2021	1	-73.78521535	40.5968918	PENDING
Disease X	2162	36081080301	5/30/2021	1	-73.83423372	40.74488705	PENDING
Disease X	40	36047073400	5/31/2021	1	-73.93751307	40.62885575	PROBABLE
Disease X	94	36005035100	5/31/2021	1	-73.9002037	40.89641416	PROBABLE
Disease X	156	36081003800	5/31/2021	1	-73.85165566	40.68424908	PROBABLE
Disease X	274	36047026200	5/31/2021	1	-73.99714745	40.61861037	PROBABLE
Disease X	454	36081046600	5/31/2021	1	-73.78815859	40.71220706	PROBABLE
Disease X	1007	36085022300	5/31/2021	1	-74.15546048	40.6344195	CONFIRMED
Disease X	1209	36081017800	5/31/2021	1	-73.80440008	40.67776258	CONFIRMED
Disease X	1228	36081035700	5/31/2021	1	-73.87204868	40.76910945	CONFIRMED
Disease X	1483	36005014400	5/31/2021	1	-73.82198689	40.82245723	CONFIRMED
Disease X	1506	36047056500	5/31/2021	1	-73.95791209	40.7292643	CONFIRMED
Disease X	1592	36085008100	5/31/2021	1	-74.09445208	40.64274908	CONFIRMED
Disease X	2201	36005032600	5/31/2021	1	-73.85333555	40.86046959	PENDING
Disease X	2472	36047121400	5/31/2021	1	-73.86564038	40.6678905	PENDING
Disease X	155	36005001600	6/1/2021	1	-73.857213	40.81606854	PROBABLE
Disease X	462	36085000700	6/1/2021	1	-74.08286923	40.64749928	PROBABLE
Disease X	733	36081054200	6/1/2021	1	-73.74558439	40.72177973	CONFIRMED
Disease X	1052	36047025200	6/1/2021	1	-73.99401359	40.62092468	CONFIRMED
Disease X	1648	36047118201	6/1/2021	1	-73.87256222	40.6880337	CONFIRMED
Disease X	2227	36047095600	6/1/2021	1	-73.90803984	40.63728651	PENDING
Disease X	2233	36047038300	6/1/2021	1	-73.92691996	40.68412857	PENDING
Disease X	2336	36085022600	6/1/2021	1	-74.23280448	40.53415942	PENDING
Disease X	143	36085029104	6/2/2021	1	-74.16603239	40.61470838	PROBABLE
Disease X	1169	36081054200	6/2/2021	1	-73.74819693	40.71991237	CONFIRMED
Disease X	1358	36005039000	6/2/2021	1	-73.86066999	40.88029253	CONFIRMED
Disease X	1552	36047014700	6/2/2021	1	-73.99100744	40.65938709	CONFIRMED
Disease X	2208	36005038500	6/2/2021	1	-73.89228492	40.85751888	PENDING
Disease X	2251	36081046600	6/2/2021	1	-73.79005112	40.71316838	PENDING
Disease X	2468	36085007400	6/2/2021	1	-74.06424228	40.59845271	PENDING
Disease X	258	36081133300	6/3/2021	1	-73.77592499	40.73346869	PROBABLE
Disease X	292	36081011900	6/3/2021	1	-73.90765988	40.77180077	PROBABLE
Disease X	518	36047113200	6/3/2021	1	-73.89897547	40.66327948	CONFIRMED
Disease X	861	36061023802	6/3/2021	1	-73.94547785	40.76544477	CONFIRMED
Disease X	1131	36047099600	6/3/2021	1	-73.90707871	40.63320204	CONFIRMED
Disease X	1582	36047085600	6/3/2021	1	-73.94324149	40.65042076	CONFIRMED
Disease X	2290	36047026200	6/3/2021	1	-73.9968072	40.61810563	PENDING
Disease X	2450	36081052600	6/3/2021	1	-73.76061928	40.69683343	PENDING
Disease X	184	36047023600	6/4/2021	1	-73.98829009	40.6304934	PROBABLE
Disease X	297	36047054400	6/4/2021	1	-73.95709557	40.61387211	PROBABLE
Disease X	321	36047073400	6/4/2021	1	-73.93734115	40.62771427	PROBABLE
Disease X	828	36047024200	6/4/2021	1	-73.9894977	40.62418039	CONFIRMED
Disease X	1463	36081026100	6/4/2021	1	-73.89825119	40.74871744	CONFIRMED
Disease X	1757	36081022002	6/4/2021	1	-73.81189617	40.71513885	CONFIRMED
Disease X	116	36085030302	6/5/2021	1	-74.15918219	40.62093913	PROBABLE
Disease X	256	36085015603	6/5/2021	1	-74.15604496	40.53182903	PROBABLE
Disease X	1277	36047063800	6/5/2021	1	-73.94014764	40.60906526	CONFIRMED
Disease X	1507	36061029100	6/5/2021	1	-73.92349829	40.86465623	CONFIRMED
Disease X	1573	36081133300	6/5/2021	1	-73.78161056	40.73106264	CONFIRMED
Disease X	2072	36081017000	6/5/2021	1	-73.80781364	40.6853174	PENDING
Disease X	2305	36005027402	6/5/2021	1	-73.81729044	40.84560856	PENDING
Disease X	63	36061015300	6/6/2021	1	-73.98160646	40.77494466	PROBABLE
Disease X	198	36047032600	6/7/2021	1	-73.98640595	40.57665005	PROBABLE
Disease X	275	36047007200	6/7/2021	1	-74.02050334	40.64145381	PROBABLE
Disease X	571	36081026600	6/7/2021	1	-73.78282815	40.69156683	CONFIRMED
Disease X	1162	36047095800	6/7/2021	1	-73.90994521	40.63991712	CONFIRMED
Disease X	58	36081104700	6/8/2021	1	-73.81822754	40.77694131	PROBABLE
Disease X	686	36081066701	6/8/2021	1	-73.89144454	40.72162846	CONFIRMED
Disease X	846	36047033700	6/8/2021	1	-73.94250371	40.66859227	CONFIRMED
Disease X	869	36085031901	6/8/2021	1	-74.16284722	40.63293323	CONFIRMED
Disease X	1292	36081010400	6/8/2021	1	-73.82561334	40.68284245	CONFIRMED
Disease X	1313	36061006500	6/8/2021	1	-74.00028373	40.73072415	CONFIRMED
Disease X	1893	36047061004	6/8/2021	1	-73.95324322	40.5774871	CONFIRMED
Disease X	2114	36081162100	6/8/2021	1	-73.72509342	40.72799577	PENDING
Disease X	2230	36081064500	6/8/2021	1	-73.85228341	40.70966505	PENDING
Disease X	105	36005004001	6/9/2021	1	-73.85808142	40.82756205	PROBABLE
Disease X	774	36005016000	6/9/2021	1	-73.81890585	40.83434492	CONFIRMED
Disease X	1019	36081086400	6/9/2021	1	-73.835318	40.67759158	CONFIRMED
Disease X	1246	36047024400	6/9/2021	1	-73.98413052	40.61957091	CONFIRMED
Disease X	1783	36081122702	6/9/2021	1	-73.8124082	40.72994484	CONFIRMED
Disease X	120	36085017010	6/10/2021	1	-74.18914502	40.54977576	PROBABLE
Disease X	191	36081008800	6/10/2021	1	-73.83782423	40.66858383	PROBABLE
Disease X	1494	36081067900	6/10/2021	1	-73.8703312	40.72379457	CONFIRMED
Disease X	838	36061008800	6/11/2021	1	-73.96961848	40.74993935	CONFIRMED
Disease X	1379	36061016200	6/11/2021	1	-73.9410169	40.78605508	CONFIRMED
Disease X	1735	36081137700	6/11/2021	1	-73.74924398	40.74516619	CONFIRMED
Disease X	1892	36081134100	6/11/2021	1	-73.79131142	40.73878465	CONFIRMED
Disease X	2179	36047075600	6/11/2021	1	-73.94731193	40.61631697	PENDING
Disease X	115	36085000300	6/12/2021	1	-74.07369083	40.64010818	PROBABLE
Disease X	427	36081077902	6/12/2021	1	-73.82776174	40.72583335	PROBABLE
Disease X	630	36047152200	6/12/2021	1	-73.96744282	40.64035771	CONFIRMED
Disease X	1072	36081101700	6/12/2021	1	-73.79634176	40.77731805	CONFIRMED
Disease X	1274	36047055200	6/12/2021	1	-73.95569769	40.60669728	CONFIRMED
Disease X	2060	36081092900	6/12/2021	1	-73.84813673	40.79128532	PENDING
Disease X	2093	36081063200	6/12/2021	1	-73.74065524	40.67469489	PENDING
Disease X	2215	36081152902	6/12/2021	1	-73.72671689	40.75856195	PENDING
Disease X	75	36081103900	6/13/2021	1	-73.81636365	40.7832304	PROBABLE
Disease X	749	36081148300	6/13/2021	1	-73.75114811	40.78203889	CONFIRMED
Disease X	754	36047064600	6/13/2021	1	-73.93912427	40.61634987	CONFIRMED
Disease X	783	36005026400	6/13/2021	1	-73.82789466	40.84378841	CONFIRMED
Disease X	920	36081017000	6/13/2021	1	-73.80951132	40.68408697	CONFIRMED
Disease X	1430	36085007000	6/13/2021	1	-74.08054547	40.59245116	CONFIRMED
Disease X	1917	36047043400	6/13/2021	1	-73.97682416	40.61000265	CONFIRMED
Disease X	153	36047076800	6/14/2021	1	-73.96032238	40.62055395	PROBABLE
Disease X	722	36085012200	6/14/2021	1	-74.10906795	40.57192105	CONFIRMED
Disease X	741	36047015900	6/14/2021	1	-73.97407839	40.67673016	CONFIRMED
Disease X	1233	36005025300	6/14/2021	1	-73.90479248	40.85968038	CONFIRMED
Disease X	1543	36081003800	6/14/2021	1	-73.84407532	40.68533137	CONFIRMED
Disease X	1694	36081037600	6/14/2021	1	-73.75181226	40.68471971	CONFIRMED
Disease X	2476	36047001500	6/14/2021	1	-73.98117579	40.69427898	PENDING
Disease X	34	36085000800	6/15/2021	1	-74.06783881	40.60942076	PROBABLE
Disease X	420	36081054000	6/15/2021	1	-73.74287194	40.7128309	PROBABLE
Disease X	892	36047066000	6/15/2021	1	-73.92702755	40.60874708	CONFIRMED
Disease X	2413	36081049200	6/15/2021	1	-73.75675461	40.71861173	PENDING
Disease X	2441	36005019400	6/15/2021	1	-73.8366221	40.83672373	PENDING
Disease X	2455	36005032300	6/15/2021	1	-73.91015702	40.90414565	PENDING
Disease X	546	36085017009	6/16/2021	1	-74.19035891	40.54607779	CONFIRMED
Disease X	830	36085022600	6/16/2021	1	-74.22939353	40.53633579	CONFIRMED
Disease X	1158	36081084000	6/16/2021	1	-73.81364978	40.67295316	CONFIRMED
Disease X	1488	36081088400	6/16/2021	1	-73.83129393	40.66137217	CONFIRMED
Disease X	113	36047038800	6/17/2021	1	-73.96741157	40.59506618	PROBABLE
Disease X	329	36005035800	6/17/2021	1	-73.84113325	40.87170223	PROBABLE
Disease X	363	36081145102	6/17/2021	1	-73.77723688	40.75366692	PROBABLE
Disease X	1054	36047057200	6/17/2021	1	-73.93832285	40.59516147	CONFIRMED
Disease X	1377	36081021400	6/17/2021	1	-73.81461831	40.70884542	CONFIRMED
Disease X	1378	36085004000	6/17/2021	1	-74.07715534	40.61946559	CONFIRMED
Disease X	1607	36081051700	6/17/2021	1	-73.90223157	40.72512544	CONFIRMED
Disease X	2009	36081086300	6/17/2021	1	-73.82171586	40.76128618	PENDING
Disease X	2163	36085020700	6/17/2021	1	-74.12937251	40.63526776	PENDING
Disease X	2226	36085004000	6/17/2021	1	-74.08380985	40.61460081	PENDING
Disease X	102	36047030900	6/18/2021	1	-73.93421804	40.67635495	PROBABLE
Disease X	249	36047048800	6/18/2021	1	-73.97795599	40.64314406	PROBABLE
Disease X	261	36005011800	6/18/2021	1	-73.81489147	40.81649066	PROBABLE
Disease X	413	36081095400	6/18/2021	1	-73.79962471	40.59521237	PROBABLE
Disease X	592	36085017007	6/18/2021	1	-74.1833696	40.56230581	CONFIRMED
Disease X	1218	36085030301	6/18/2021	1	-74.16022479	40.61880973	CONFIRMED
Disease X	2421	36081162100	6/18/2021	1	-73.72771235	40.72917814	PENDING
Disease X	2428	36085020801	6/18/2021	1	-74.21234263	40.55348322	PENDING
Disease X	69	36081136700	6/19/2021	1	-73.75617892	40.74328691	PROBABLE
Disease X	110	36085018702	6/19/2021	1	-74.12991506	40.60778571	PROBABLE
Disease X	352	36081010300	6/19/2021	1	-73.91415763	40.78125084	PROBABLE
Disease X	773	36085020100	6/19/2021	1	-74.13298575	40.62226502	CONFIRMED
Disease X	811	36085017008	6/19/2021	1	-74.18078726	40.55409139	CONFIRMED
Disease X	1048	36081063700	6/19/2021	1	-73.86061013	40.71029592	CONFIRMED
Disease X	1593	36047091600	6/19/2021	1	-73.90992509	40.66144641	CONFIRMED
Disease X	1769	36061004400	6/19/2021	1	-73.97688699	40.7331246	CONFIRMED
Disease X	1817	36047031702	6/19/2021	1	-73.95205112	40.67063447	CONFIRMED
Disease X	1971	36085020803	6/19/2021	1	-74.21520583	40.53846481	PENDING
Disease X	2463	36081065703	6/19/2021	1	-73.8793194	40.71446622	PENDING
Disease X	434	36081053100	6/20/2021	1	-73.90539636	40.72358976	PROBABLE
Disease X	822	36081057900	6/20/2021	1	-73.88849473	40.70360923	CONFIRMED
Disease X	1163	36081065600	6/20/2021	1	-73.72772191	40.653854	CONFIRMED
Disease X	1670	36081014201	6/20/2021	1	-73.82628277	40.70145873	CONFIRMED
Disease X	1822	36081053100	6/20/2021	1	-73.90877922	40.72061941	CONFIRMED
Disease X	1869	36081047600	6/20/2021	1	-73.76793369	40.72346701	CONFIRMED
Disease X	2281	36081031700	6/20/2021	1	-73.89754447	40.76903481	PENDING
Disease X	545	36081011000	6/21/2021	1	-73.83530779	40.68917318	CONFIRMED
Disease X	547	36081136700	6/21/2021	1	-73.76265983	40.74477089	CONFIRMED
Disease X	553	36081145101	6/21/2021	1	-73.78704175	40.7563861	CONFIRMED
Disease X	706	36061014000	6/21/2021	1	-73.95667336	40.77630231	CONFIRMED
Disease X	803	36005023302	6/21/2021	1	-73.90458245	40.84764198	CONFIRMED
Disease X	936	36047080400	6/21/2021	1	-73.95016316	40.65770162	CONFIRMED
Disease X	1460	36081146300	6/21/2021	1	-73.77975251	40.76025467	CONFIRMED
Disease X	1697	36047087600	6/21/2021	1	-73.93448744	40.6592461	CONFIRMED
Disease X	1941	36081042400	6/21/2021	1	-73.7715196	40.69704242	CONFIRMED
Disease X	47	36081035200	6/22/2021	1	-73.75996614	40.67637681	PROBABLE
Disease X	99	36061003400	6/22/2021	1	-73.98309972	40.7279678	PROBABLE
Disease X	866	36061009700	6/22/2021	1	-73.99738675	40.7483678	CONFIRMED
Disease X	203	36047069601	6/23/2021	1	-73.91315323	40.62720337	PROBABLE
Disease X	438	36047024200	6/23/2021	1	-73.99202128	40.6260544	PROBABLE
Disease X	688	36081000800	6/23/2021	1	-73.85935039	40.68626107	CONFIRMED
Disease X	1522	36081037600	6/23/2021	1	-73.75127686	40.68902825	CONFIRMED
Disease X	1911	36005009000	6/23/2021	1	-73.84499056	40.81384178	CONFIRMED
Disease X	452	36005000200	6/24/2021	1	-73.85854862	40.8134361	PROBABLE
Disease X	491	36047036400	6/24/2021	1	-73.96688467	40.5795972	PROBABLE
Disease X	604	36081063500	6/24/2021	1	-73.86874061	40.70427916	CONFIRMED
Disease X	2152	36005029700	6/24/2021	1	-73.91061433	40.88363322	PENDING
Disease X	2173	36081048000	6/24/2021	1	-73.77366477	40.71101847	PENDING
Disease X	2389	36081048400	6/24/2021	1	-73.75820564	40.71834988	PENDING
Disease X	2487	36085017005	6/24/2021	1	-74.18582088	40.53914308	PENDING
Disease X	802	36081125700	6/25/2021	1	-73.8054278	40.72379087	CONFIRMED
Disease X	806	36081056000	6/25/2021	1	-73.73608913	40.7237115	CONFIRMED
Disease X	1187	36081027900	6/25/2021	1	-73.8798012	40.75183958	CONFIRMED
Disease X	2229	36085027705	6/25/2021	1	-74.16019785	40.58521819	PENDING
Disease X	187	36061004000	6/26/2021	1	-73.98481062	40.72946588	PROBABLE
Disease X	213	36081101700	6/26/2021	1	-73.79344013	40.77649604	PROBABLE
Disease X	596	36081148300	6/26/2021	1	-73.74684391	40.77878163	CONFIRMED
Disease X	784	36081059200	6/26/2021	1	-73.72829193	40.70128194	CONFIRMED
Disease X	282	36085017600	6/27/2021	1	-74.18710654	40.5310603	PROBABLE
Disease X	744	36081021600	6/27/2021	1	-73.81977011	40.70554545	CONFIRMED
Disease X	1499	36081054000	6/27/2021	1	-73.73954169	40.71248468	CONFIRMED
Disease X	1556	36047057200	6/27/2021	1	-73.93722367	40.59476694	CONFIRMED
Disease X	1797	36085029103	6/27/2021	1	-74.16679028	40.59645581	CONFIRMED
Disease X	1894	36085031902	6/27/2021	1	-74.16908243	40.63762251	CONFIRMED
Disease X	464	36081008100	6/28/2021	1	-73.93364246	40.77159775	PROBABLE
Disease X	683	36081015300	6/28/2021	1	-73.915195	40.75933131	CONFIRMED
Disease X	775	36005031000	6/28/2021	1	-73.83785949	40.86108721	CONFIRMED
Disease X	1616	36047007000	6/28/2021	1	-74.02611374	40.63807401	CONFIRMED
Disease X	1647	36085013800	6/28/2021	1	-74.12889123	40.5741833	CONFIRMED
Disease X	1722	36047051800	6/28/2021	1	-73.96111663	40.63755802	CONFIRMED
Disease X	1748	36047113000	6/28/2021	1	-73.89571564	40.65989182	CONFIRMED
Disease X	2049	36047087200	6/28/2021	1	-73.93503062	40.653009	PENDING
Disease X	2436	36081157101	6/28/2021	1	-73.71526476	40.73440965	PENDING
Disease X	705	36061009000	6/29/2021	1	-73.96975153	40.75237101	CONFIRMED
Disease X	893	36085007000	6/29/2021	1	-74.08616389	40.58824888	CONFIRMED
Disease X	1126	36005033000	6/29/2021	1	-73.86600001	40.86416428	CONFIRMED
Disease X	2142	36005040600	6/29/2021	1	-73.85522511	40.88807375	PENDING
Disease X	2302	36085029104	6/29/2021	1	-74.16570142	40.61725426	PENDING
Disease X	2341	36047070201	6/29/2021	1	-73.91197667	40.60804787	PENDING
Disease X	2480	36081066400	6/29/2021	1	-73.74276415	40.65302305	PENDING
Disease X	1096	36081016600	6/30/2021	1	-73.82296748	40.68557246	CONFIRMED
Disease X	1780	36005030900	6/30/2021	1	-73.91337459	40.90405952	CONFIRMED
Disease X	2408	36081129104	6/30/2021	1	-73.74802325	40.73907458	PENDING
Disease X	423	36081052200	7/1/2021	1	-73.75742027	40.69801022	PROBABLE
Disease X	751	36005042902	7/1/2021	1	-73.87556428	40.87622591	CONFIRMED
Disease X	1643	36005026400	7/1/2021	1	-73.82786498	40.84160251	CONFIRMED
Disease X	1653	36085007000	7/1/2021	1	-74.07076237	40.59202551	CONFIRMED
Disease X	2064	36005022703	7/1/2021	1	-73.90993953	40.8434015	PENDING
Disease X	489	36081033401	7/2/2021	1	-73.765585	40.67722461	PROBABLE
Disease X	882	36081117500	7/2/2021	1	-73.79102188	40.75922391	CONFIRMED
Disease X	123	36085003300	7/3/2021	1	-74.08818167	40.6223839	PROBABLE
Disease X	136	36005043100	7/3/2021	1	-73.8731494	40.87908353	PROBABLE
Disease X	583	36085018901	7/3/2021	1	-74.14551243	40.61646244	CONFIRMED
Disease X	644	36047089800	7/3/2021	1	-73.91542797	40.66458939	CONFIRMED
Disease X	762	36081011000	7/3/2021	1	-73.83421244	40.68653456	CONFIRMED
Disease X	1793	36081047800	7/3/2021	1	-73.76053938	40.71908536	CONFIRMED
Disease X	2111	36081102900	7/3/2021	1	-73.80733637	40.78547083	PENDING
Disease X	2274	36081002500	7/3/2021	1	-73.94694187	40.7551165	PENDING
Disease X	512	36061011800	7/4/2021	1	-73.96019878	40.76348652	CONFIRMED
Disease X	1123	36005006200	7/4/2021	1	-73.87830835	40.83497968	CONFIRMED
Disease X	1161	36081036600	7/4/2021	1	-73.76220735	40.68782321	CONFIRMED
Disease X	1331	36081036500	7/4/2021	1	-73.86598038	40.75988227	CONFIRMED
Disease X	1421	36081099704	7/4/2021	1	-73.77955177	40.78042211	CONFIRMED
Disease X	1453	36047031701	7/4/2021	1	-73.94862666	40.67283845	CONFIRMED
Disease X	1816	36047033900	7/4/2021	1	-73.94549319	40.6711479	CONFIRMED
Disease X	2082	36047013100	7/4/2021	1	-73.97916051	40.67869981	PENDING
Disease X	2187	36085015603	7/4/2021	1	-74.15360295	40.53284287	PENDING
Disease X	2218	36047099800	7/4/2021	1	-73.90078128	40.62702428	PENDING
Disease X	122	36085017700	7/5/2021	1	-74.09555	40.60081681	PROBABLE
Disease X	194	36005031800	7/5/2021	1	-73.85055116	40.85960475	PROBABLE
Disease X	1729	36047099200	7/5/2021	1	-73.9006748	40.63738089	CONFIRMED
Disease X	1864	36081033000	7/5/2021	1	-73.7671457	40.66986364	CONFIRMED
Disease X	307	36081147900	7/6/2021	1	-73.74528945	40.76918741	PROBABLE
Disease X	483	36085009700	7/6/2021	1	-74.11037656	40.64028032	PROBABLE
Disease X	586	36005032300	7/6/2021	1	-73.90580941	40.90665893	CONFIRMED
Disease X	691	36081141700	7/6/2021	1	-73.79146452	40.7471365	CONFIRMED
Disease X	726	36061002201	7/6/2021	1	-73.98089421	40.71740848	CONFIRMED
Disease X	952	36047043900	7/6/2021	1	-73.90767401	40.69639271	CONFIRMED
Disease X	1042	36047039600	7/6/2021	1	-73.96995358	40.59719008	CONFIRMED
Disease X	1200	36085007500	7/6/2021	1	-74.09242278	40.63181211	CONFIRMED
Disease X	1333	36081040100	7/6/2021	1	-73.85724839	40.74975182	CONFIRMED
Disease X	1991	36005015200	7/6/2021	1	-73.82678002	40.82828985	PENDING
Disease X	2300	36085015100	7/6/2021	1	-74.12734166	40.62651353	PENDING
Disease X	56	36085012200	7/7/2021	1	-74.11272238	40.57856648	PROBABLE
Disease X	1027	36085020804	7/7/2021	1	-74.19985649	40.53895718	CONFIRMED
Disease X	1973	36047112200	7/7/2021	1	-73.88532902	40.66427748	PENDING
Disease X	2058	36081050000	7/7/2021	1	-73.76303395	40.71132455	PENDING
Disease X	2335	36047062800	7/7/2021	1	-73.93080073	40.59716767	PENDING
Disease X	3	36061025900	7/8/2021	1	-73.9416925	40.82348114	PROBABLE
Disease X	246	36085024401	7/8/2021	1	-74.24513145	40.50494849	PROBABLE
Disease X	566	36085027301	7/8/2021	1	-74.15460114	40.59368535	CONFIRMED
Disease X	616	36081049900	7/8/2021	1	-73.88110146	40.73106404	CONFIRMED
Disease X	655	36047040300	7/8/2021	1	-73.90790368	40.68572448	CONFIRMED
Disease X	1113	36047041402	7/8/2021	1	-73.96908465	40.60342104	CONFIRMED
Disease X	1208	36081113900	7/8/2021	1	-73.79172111	40.76828487	CONFIRMED
Disease X	1504	36047049400	7/8/2021	1	-73.97247421	40.64556317	CONFIRMED
Disease X	1740	36085002100	7/8/2021	1	-74.0771611	40.63687305	CONFIRMED
Disease X	1889	36047150200	7/8/2021	1	-73.97942378	40.65378529	CONFIRMED
Disease X	2051	36085000600	7/8/2021	1	-74.05944301	40.61007228	PENDING
Disease X	2320	36047007800	7/8/2021	1	-74.01381202	40.64593508	PENDING
Disease X	95	36081104700	7/9/2021	1	-73.82624203	40.77124849	PROBABLE
Disease X	141	36061016700	7/9/2021	1	-73.98096836	40.78652616	PROBABLE
Disease X	165	36081015000	7/9/2021	1	-73.82003295	40.6940394	PROBABLE
Disease X	2004	36081042400	7/9/2021	1	-73.76978141	40.69500049	PENDING
Disease X	8	36081068000	7/10/2021	1	-73.74762417	40.66236587	PROBABLE
Disease X	356	36081059500	7/10/2021	1	-73.90707349	40.71219115	PROBABLE
Disease X	911	36005022404	7/10/2021	1	-73.86711831	40.85315224	CONFIRMED
Disease X	1306	36061012400	7/10/2021	1	-73.95304291	40.76678149	CONFIRMED
Disease X	1465	36047046800	7/10/2021	1	-73.97993304	40.62017156	CONFIRMED
Disease X	1482	36047065800	7/10/2021	1	-73.93090843	40.60887977	CONFIRMED
Disease X	1576	36047075200	7/10/2021	1	-73.95210423	40.62572828	CONFIRMED
Disease X	1972	36081055200	7/10/2021	1	-73.7525833	40.72619549	PENDING
Disease X	2047	36081103900	7/10/2021	1	-73.82011173	40.78533826	PENDING
Disease X	2374	36061011000	7/10/2021	1	-73.96251537	40.76253511	PENDING
Disease X	524	36085007000	7/11/2021	1	-74.0752431	40.59408127	CONFIRMED
Disease X	880	36085014605	7/11/2021	1	-74.15247429	40.56557139	CONFIRMED
Disease X	919	36081018101	7/11/2021	1	-73.923581	40.74465796	CONFIRMED
Disease X	1461	36081074300	7/11/2021	1	-73.84906864	40.73439726	CONFIRMED
Disease X	2440	36085007700	7/11/2021	1	-74.09286953	40.63915007	PENDING
Disease X	551	36005034300	7/12/2021	1	-73.89878639	40.90861822	CONFIRMED
Disease X	601	36081098100	7/12/2021	1	-73.81589314	40.79343529	CONFIRMED
Disease X	611	36085009700	7/12/2021	1	-74.11427121	40.63830955	CONFIRMED
Disease X	681	36061013500	7/12/2021	1	-73.99270422	40.76647389	CONFIRMED
Disease X	1281	36047045200	7/12/2021	1	-73.96679888	40.62120843	CONFIRMED
Disease X	1703	36081105900	7/12/2021	1	-73.811852	40.77459131	CONFIRMED
Disease X	252	36005044400	7/13/2021	1	-73.84354061	40.89829896	PROBABLE
Disease X	1089	36047012600	7/13/2021	1	-74.01755375	40.63300432	CONFIRMED
Disease X	1455	36085015602	7/13/2021	1	-74.15983355	40.53280266	CONFIRMED
Disease X	1558	36081080900	7/13/2021	1	-73.83058674	40.728667	CONFIRMED
Disease X	1744	36085020804	7/13/2021	1	-74.20337324	40.54033969	CONFIRMED
Disease X	2062	36047006600	7/13/2021	1	-74.02715165	40.63098203	PENDING
Disease X	1193	36085005000	7/14/2021	1	-74.08940268	40.60383661	CONFIRMED
Disease X	1215	36085009601	7/14/2021	1	-74.08214976	40.60097517	CONFIRMED
Disease X	1412	36085018901	7/14/2021	1	-74.13428046	40.61341781	CONFIRMED
Disease X	466	36005051600	7/15/2021	1	-73.78794399	40.84562018	PROBABLE
Disease X	984	36085017700	7/15/2021	1	-74.10443641	40.59483297	CONFIRMED
Disease X	1357	36081077905	7/15/2021	1	-73.81419745	40.71740014	CONFIRMED
Disease X	1798	36081093402	7/15/2021	1	-73.84116709	40.58118882	CONFIRMED
Disease X	1945	36061018500	7/15/2021	1	-73.96727337	40.79420047	CONFIRMED
Disease X	199	36085017008	7/16/2021	1	-74.18324692	40.54985831	PROBABLE
Disease X	273	36005006900	7/16/2021	1	-73.91711296	40.82282363	PROBABLE
Disease X	1117	36085018701	7/16/2021	1	-74.13008168	40.60907393	CONFIRMED
Disease X	1314	36081118500	7/16/2021	1	-73.8026732	40.75879459	CONFIRMED
Disease X	1318	36081099704	7/16/2021	1	-73.78266128	40.78768067	CONFIRMED
Disease X	1557	36005032600	7/16/2021	1	-73.85308756	40.86262788	CONFIRMED
Disease X	1600	36047032300	7/16/2021	1	-73.95460561	40.666293	CONFIRMED
Disease X	2127	36081040300	7/16/2021	1	-73.85873236	40.74900617	PENDING
Disease X	2478	36047076400	7/16/2021	1	-73.95977405	40.63522621	PENDING
Disease X	620	36081023000	7/17/2021	1	-73.80953967	40.71273817	CONFIRMED
Disease X	795	36081066501	7/17/2021	1	-73.89216903	40.71766164	CONFIRMED
Disease X	449	36047019400	7/18/2021	1	-74.00119399	40.6272552	PROBABLE
Disease X	674	36081060100	7/18/2021	1	-73.90236138	40.71457345	CONFIRMED
Disease X	837	36085031902	7/18/2021	1	-74.1699615	40.64071839	CONFIRMED
Disease X	885	36085003300	7/18/2021	1	-74.08678565	40.61751319	CONFIRMED
Disease X	924	36085017600	7/18/2021	1	-74.17826791	40.52799751	CONFIRMED
Disease X	1758	36081047800	7/18/2021	1	-73.76656619	40.71978396	CONFIRMED
Disease X	1924	36085007000	7/18/2021	1	-74.0692175	40.5940145	CONFIRMED
Disease X	2075	36085019800	7/18/2021	1	-74.20421923	40.51628618	PENDING
Disease X	2358	36047070201	7/18/2021	1	-73.90816118	40.61204471	PENDING
Disease X	1151	36085020801	7/19/2021	1	-74.20986528	40.55052018	CONFIRMED
Disease X	1605	36047033700	7/19/2021	1	-73.94190541	40.66855781	CONFIRMED
Disease X	788	36081144100	7/20/2021	1	-73.76248725	40.75902516	CONFIRMED
Disease X	1275	36047053300	7/20/2021	1	-73.95677597	40.70567179	CONFIRMED
Disease X	2365	36081026400	7/20/2021	1	-73.78728865	40.69360234	PENDING
Disease X	2394	36047022700	7/20/2021	1	-73.95839239	40.68006478	PENDING
Disease X	2401	36085013400	7/20/2021	1	-74.11868835	40.57359579	PENDING
Disease X	29	36081028200	7/21/2021	1	-73.77623797	40.68597311	PROBABLE
Disease X	536	36047055100	7/21/2021	1	-73.96321043	40.71248378	CONFIRMED
Disease X	695	36085012200	7/21/2021	1	-74.10808859	40.57633709	CONFIRMED
Disease X	2138	36081047200	7/21/2021	1	-73.77657181	40.71680449	PENDING
Disease X	2356	36085014607	7/21/2021	1	-74.16772383	40.55641515	PENDING
Disease X	432	36081008300	7/22/2021	1	-73.9304179	40.77314306	PROBABLE
Disease X	986	36081152902	7/22/2021	1	-73.71928328	40.76337917	CONFIRMED
Disease X	989	36005025200	7/22/2021	1	-73.85646929	40.84897338	CONFIRMED
Disease X	1018	36081147900	7/22/2021	1	-73.74158149	40.77366058	CONFIRMED
Disease X	1101	36061013000	7/22/2021	1	-73.96367719	40.77169477	CONFIRMED
Disease X	1145	36081157901	7/22/2021	1	-73.70740002	40.74520595	CONFIRMED
Disease X	1565	36061015802	7/22/2021	1	-73.94937455	40.78593487	CONFIRMED
Disease X	1830	36081103900	7/22/2021	1	-73.81784728	40.77927733	CONFIRMED
Disease X	1931	36081065400	7/22/2021	1	-73.73116537	40.66610237	CONFIRMED
Disease X	1974	36081150702	7/22/2021	1	-73.73627154	40.76664519	PENDING
Disease X	2081	36061021100	7/22/2021	1	-73.96102167	40.81440917	PENDING
Disease X	1070	36047012902	7/23/2021	1	-73.97445391	40.6813745	CONFIRMED
Disease X	1170	36085017010	7/23/2021	1	-74.19179257	40.54687805	CONFIRMED
Disease X	1737	36005007400	7/23/2021	1	-73.85324438	40.81641543	CONFIRMED
Disease X	1819	36085017700	7/23/2021	1	-74.101584	40.60017479	CONFIRMED
Disease X	1913	36081092800	7/23/2021	1	-73.85671932	40.57129618	CONFIRMED
Disease X	2248	36081140300	7/23/2021	1	-73.76818493	40.7503412	PENDING
Disease X	2275	36061003400	7/23/2021	1	-73.97999553	40.72753424	PENDING
Disease X	1	36081073100	7/24/2021	1	-73.84731389	40.71079029	PROBABLE
Disease X	106	36085022600	7/24/2021	1	-74.2197432	40.53970615	PROBABLE
Disease X	111	36081055700	7/24/2021	1	-73.89980885	40.69784614	PROBABLE
Disease X	870	36047010100	7/24/2021	1	-74.00210364	40.65825007	CONFIRMED
Disease X	1197	36085015601	7/24/2021	1	-74.15487487	40.54170272	CONFIRMED
Disease X	1614	36081101001	7/24/2021	1	-73.75264164	40.59840658	CONFIRMED
Disease X	1669	36081096400	7/24/2021	1	-73.79467502	40.58906183	CONFIRMED
Disease X	2185	36047033500	7/24/2021	1	-73.94081388	40.6681815	PENDING
Disease X	2288	36047078200	7/24/2021	1	-73.93899976	40.6382011	PENDING
Disease X	170	36047095800	7/25/2021	1	-73.91039299	40.63821966	PROBABLE
Disease X	490	36085010500	7/25/2021	1	-74.11174138	40.63567225	PROBABLE
Disease X	549	36085017700	7/25/2021	1	-74.09466015	40.60640777	CONFIRMED
Disease X	708	36085024402	7/25/2021	1	-74.24170807	40.50169333	CONFIRMED
Disease X	725	36061018200	7/25/2021	1	-73.94182166	40.79604598	CONFIRMED
Disease X	1554	36085027702	7/25/2021	1	-74.15841859	40.57788281	CONFIRMED
Disease X	2073	36047070600	7/25/2021	1	-73.9028296	40.6141083	PENDING
Disease X	2200	36047090000	7/25/2021	1	-73.92012266	40.66707374	PENDING
Disease X	64	36061000202	7/26/2021	1	-73.98290466	40.71183908	PROBABLE
Disease X	418	36047085800	7/26/2021	1	-73.94238938	40.65044254	PROBABLE
Disease X	1076	36081014100	7/26/2021	1	-73.90872021	40.76774217	CONFIRMED
Disease X	1763	36047016100	7/26/2021	1	-73.97199514	40.67958893	CONFIRMED
Disease X	2250	36085004700	7/26/2021	1	-74.09969887	40.61890948	PENDING
Disease X	900	36047016500	7/27/2021	1	-73.97416229	40.6685209	CONFIRMED
Disease X	1268	36081107201	7/27/2021	1	-73.82018342	40.6063219	CONFIRMED
Disease X	2055	36081054200	7/27/2021	1	-73.74730319	40.7218665	PENDING
Disease X	342	36047005400	7/28/2021	1	-74.03439997	40.61688663	PROBABLE
Disease X	349	36005026500	7/28/2021	1	-73.9012057	40.86352648	PROBABLE
Disease X	845	36047008200	7/28/2021	1	-74.00817096	40.65183806	CONFIRMED
Disease X	1481	36081051800	7/28/2021	1	-73.75147323	40.7001793	CONFIRMED
Disease X	1906	36005011900	7/28/2021	1	-73.88936069	40.82417562	CONFIRMED
Disease X	21	36047004600	7/29/2021	1	-74.0338185	40.62750884	PROBABLE
Disease X	473	36081008600	7/29/2021	1	-73.84239886	40.67796309	PROBABLE
Disease X	716	36047069800	7/29/2021	1	-73.91066399	40.61562053	CONFIRMED
Disease X	1258	36005043400	7/29/2021	1	-73.85434448	40.89484543	CONFIRMED
Disease X	1289	36047099800	7/29/2021	1	-73.90954099	40.63045326	CONFIRMED
Disease X	1595	36081058200	7/29/2021	1	-73.73551946	40.70845166	CONFIRMED
Disease X	2098	36081035200	7/29/2021	1	-73.76215215	40.67723956	PENDING
Disease X	259	36081044000	7/30/2021	1	-73.7853164	40.70175052	PROBABLE
Disease X	386	36047062800	7/30/2021	1	-73.92349145	40.59063009	PROBABLE
Disease X	653	36081043701	7/30/2021	1	-73.84968007	40.74010134	CONFIRMED
Disease X	1038	36047110600	7/30/2021	1	-73.88286009	40.6570005	CONFIRMED
Disease X	1755	36081121500	7/30/2021	1	-73.81317561	40.74200693	CONFIRMED
Disease X	1829	36047092000	7/30/2021	1	-73.90521046	40.65750806	CONFIRMED
Disease X	2211	36081054200	7/30/2021	1	-73.74740234	40.71778751	PENDING
Disease X	2477	36005036700	7/30/2021	1	-73.88727131	40.83966736	PENDING
Disease X	407	36085013400	7/31/2021	1	-74.11991798	40.56699823	PROBABLE
Disease X	738	36081049200	7/31/2021	1	-73.7571864	40.724962	CONFIRMED
Disease X	921	36081012602	7/31/2021	1	-73.83941957	40.69322095	CONFIRMED
Disease X	1039	36085019800	7/31/2021	1	-74.20595541	40.52018172	CONFIRMED
Disease X	1914	36047118202	7/31/2021	1	-73.86779688	40.68868692	CONFIRMED
Disease X	2333	36081002400	7/31/2021	1	-73.84490184	40.6987478	PENDING
Disease X	333	36081063700	8/1/2021	1	-73.86205972	40.70868643	PROBABLE
Disease X	617	36085017700	8/1/2021	1	-74.09566977	40.60222331	CONFIRMED
Disease X	680	36085024401	8/1/2021	1	-74.24517062	40.50785296	CONFIRMED
Disease X	785	36005030701	8/1/2021	1	-73.9124421	40.887282	CONFIRMED
Disease X	991	36085017011	8/1/2021	1	-74.17063844	40.54527337	CONFIRMED
Disease X	1032	36047072400	8/1/2021	1	-73.92638958	40.63414307	CONFIRMED
Disease X	1312	36047024600	8/1/2021	1	-73.97893478	40.61805032	CONFIRMED
Disease X	1551	36047028400	8/1/2021	1	-73.99671561	40.60774386	CONFIRMED
Disease X	2014	36081066400	8/1/2021	1	-73.73563864	40.65418254	PENDING
Disease X	2334	36005038100	8/1/2021	1	-73.90078368	40.85473845	PENDING
Disease X	2352	36085024402	8/1/2021	1	-74.23930947	40.50445985	PENDING
Disease X	2412	36081099100	8/1/2021	1	-73.79745268	40.79497761	PENDING
Disease X	100	36081066400	8/2/2021	1	-73.73726417	40.6533293	PROBABLE
Disease X	446	36081091601	8/2/2021	1	-73.92117741	40.55818008	PROBABLE
Disease X	1498	36085006400	8/2/2021	1	-74.07730068	40.60071151	CONFIRMED
Disease X	1624	36081068300	8/2/2021	1	-73.86546436	40.73489354	CONFIRMED
Disease X	469	36085017012	8/3/2021	1	-74.16978673	40.55648621	PROBABLE
Disease X	1057	36047046202	8/3/2021	1	-73.97540761	40.62532694	CONFIRMED
Disease X	1636	36005037100	8/3/2021	1	-73.88701698	40.84789149	CONFIRMED
Disease X	1935	36081093402	8/3/2021	1	-73.84169006	40.57976619	CONFIRMED
Disease X	158	36047033000	8/4/2021	1	-73.99880194	40.57890698	PROBABLE
Disease X	237	36081081400	8/4/2021	1	-73.80560969	40.66775838	PROBABLE
Disease X	1138	36081018401	8/4/2021	1	-73.79262355	40.67504912	CONFIRMED
Disease X	1142	36081144100	8/4/2021	1	-73.76467146	40.75312574	CONFIRMED
Disease X	1149	36085020804	8/4/2021	1	-74.20180456	40.53038138	CONFIRMED
Disease X	1369	36047090600	8/4/2021	1	-73.9085724	40.67025118	CONFIRMED
Disease X	1701	36081133300	8/4/2021	1	-73.7752733	40.73325644	CONFIRMED
Disease X	1784	36047023800	8/4/2021	1	-73.99040939	40.62936747	CONFIRMED
Disease X	2122	36081025900	8/4/2021	1	-73.90542383	40.74713378	PENDING
Disease X	2447	36047019600	8/4/2021	1	-74.00206272	40.62221508	PENDING
Disease X	584	36005027300	8/5/2021	1	-73.90394386	40.87292092	CONFIRMED
Disease X	1188	36085007700	8/5/2021	1	-74.0884969	40.63975572	CONFIRMED
Disease X	1540	36081157902	8/5/2021	1	-73.71241399	40.73986656	CONFIRMED
Disease X	1908	36081058100	8/5/2021	1	-73.89322189	40.70551548	CONFIRMED
Disease X	2245	36061019200	8/5/2021	1	-73.9319129	40.79943164	PENDING
Disease X	90	36081029400	8/6/2021	1	-73.78135337	40.67459182	PROBABLE
Disease X	130	36047024600	8/6/2021	1	-73.98155457	40.62014393	PROBABLE
Disease X	331	36085022600	8/6/2021	1	-74.21789029	40.53822674	PROBABLE
Disease X	1489	36081117500	8/6/2021	1	-73.79184845	40.75891664	CONFIRMED
Disease X	2445	36047057800	8/6/2021	1	-73.94971904	40.59770914	PENDING
Disease X	131	36081055200	8/7/2021	1	-73.74799515	40.72740627	PROBABLE
Disease X	245	36047050300	8/7/2021	1	-73.94776834	40.71289496	PROBABLE
Disease X	280	36047041600	8/7/2021	1	-73.96256166	40.60117868	PROBABLE
Disease X	430	36081052600	8/7/2021	1	-73.76145285	40.69709219	PROBABLE
Disease X	495	36005020200	8/7/2021	1	-73.84826014	40.83870614	PROBABLE
Disease X	1681	36047057500	8/7/2021	1	-73.95347862	40.73552246	CONFIRMED
Disease X	1781	36081063800	8/7/2021	1	-73.73187715	40.6703016	CONFIRMED
Disease X	172	36047019900	8/8/2021	1	-73.9667259	40.6845362	PROBABLE
Disease X	484	36005013200	8/8/2021	1	-73.82523869	40.81427205	PROBABLE
Disease X	1270	36081104700	8/8/2021	1	-73.81919787	40.77281379	CONFIRMED
Disease X	1938	36005013200	8/8/2021	1	-73.81919644	40.81899605	CONFIRMED
Disease X	107	36081045400	8/9/2021	1	-73.79516601	40.71023732	PROBABLE
Disease X	1031	36081139900	8/9/2021	1	-73.76063734	40.74943266	CONFIRMED
Disease X	1427	36081101002	8/9/2021	1	-73.74231145	40.60252745	CONFIRMED
Disease X	2182	36005008500	8/9/2021	1	-73.90062265	40.81707965	PENDING
Disease X	1861	36081071702	8/10/2021	1	-73.86339767	40.73358548	CONFIRMED
Disease X	1952	36081152901	8/10/2021	1	-73.7355166	40.74910719	CONFIRMED
Disease X	42	36085017010	8/11/2021	1	-74.1996225	40.54970961	PROBABLE
Disease X	257	36081111300	8/11/2021	1	-73.76443061	40.76846946	PROBABLE
Disease X	1011	36061013200	8/11/2021	1	-73.94864837	40.77050355	CONFIRMED
Disease X	1539	36081037300	8/11/2021	1	-73.86079793	40.75871919	CONFIRMED
Disease X	1561	36005026701	8/11/2021	1	-73.90044514	40.86995902	CONFIRMED
Disease X	1799	36081066400	8/11/2021	1	-73.73277868	40.65078514	CONFIRMED
Disease X	15	36081017000	8/12/2021	1	-73.8156857	40.68265089	PROBABLE
Disease X	77	36085000600	8/12/2021	1	-74.06099654	40.61275858	PROBABLE
Disease X	147	36081011800	8/12/2021	1	-73.83467216	40.69069254	PROBABLE
Disease X	392	36047075200	8/12/2021	1	-73.95064569	40.62529348	PROBABLE
Disease X	693	36081134100	8/12/2021	1	-73.78752453	40.73251745	CONFIRMED
Disease X	979	36047051300	8/12/2021	1	-73.95079258	40.71327079	CONFIRMED
Disease X	1040	36047004700	8/12/2021	1	-74.0008229	40.68661864	CONFIRMED
Disease X	2234	36085002002	8/12/2021	1	-74.06875868	40.60137603	PENDING
Disease X	270	36047020800	8/13/2021	1	-74.00665625	40.62509067	PROBABLE
Disease X	508	36047024400	8/13/2021	1	-73.98778674	40.62292328	CONFIRMED
Disease X	550	36047083200	8/13/2021	1	-73.94061528	40.64245685	CONFIRMED
Disease X	768	36081098700	8/13/2021	1	-73.80912567	40.79047071	CONFIRMED
Disease X	865	36081048200	8/13/2021	1	-73.76682614	40.71705148	CONFIRMED
Disease X	1181	36047043500	8/13/2021	1	-73.91201241	40.69419695	CONFIRMED
Disease X	1186	36061015200	8/13/2021	1	-73.94687201	40.77934754	CONFIRMED
Disease X	1380	36047082200	8/13/2021	1	-73.95482634	40.65104484	CONFIRMED
Disease X	1384	36005022101	8/13/2021	1	-73.91782463	40.83811937	CONFIRMED
Disease X	1920	36085025100	8/13/2021	1	-74.1507836	40.61649847	CONFIRMED
Disease X	1951	36061008900	8/13/2021	1	-74.00142972	40.74313887	CONFIRMED
Disease X	2033	36085018901	8/13/2021	1	-74.14201498	40.60833495	PENDING
Disease X	2044	36081032000	8/13/2021	1	-73.76200873	40.66591108	PENDING
Disease X	2434	36005035600	8/13/2021	1	-73.83804213	40.86753082	PENDING
Disease X	2488	36081119500	8/13/2021	1	-73.80124157	40.75382829	PENDING
Disease X	849	36081046200	8/14/2021	1	-73.78586047	40.70978547	CONFIRMED
Disease X	1033	36081126700	8/14/2021	1	-73.79528268	40.71901124	CONFIRMED
Disease X	1112	36061023502	8/14/2021	1	-73.93946669	40.82718178	CONFIRMED
Disease X	1598	36081059000	8/14/2021	1	-73.7397285	40.70161812	CONFIRMED
Disease X	1939	36081092900	8/14/2021	1	-73.85014467	40.79166826	CONFIRMED
Disease X	2263	36061011800	8/14/2021	1	-73.96267014	40.7663432	PENDING
Disease X	2381	36081100801	8/14/2021	1	-73.76807035	40.60717903	PENDING
Disease X	2416	36081129102	8/14/2021	1	-73.75927971	40.73077941	PENDING
Disease X	2417	36061007300	8/14/2021	1	-74.00283718	40.73486647	PENDING
Disease X	78	36085029102	8/15/2021	1	-74.18738644	40.59328698	PROBABLE
Disease X	367	36005028300	8/15/2021	1	-73.90691627	40.87366034	PROBABLE
Disease X	1625	36047068800	8/15/2021	1	-73.92025635	40.61555752	CONFIRMED
Disease X	2399	36085014605	8/15/2021	1	-74.14984181	40.55716047	PENDING
Disease X	561	36047022200	8/16/2021	1	-73.99593583	40.63890476	CONFIRMED
Disease X	983	36047069602	8/16/2021	1	-73.91363682	40.61995892	CONFIRMED
Disease X	1562	36085025100	8/16/2021	1	-74.14693236	40.61147802	CONFIRMED
Disease X	1690	36081097300	8/16/2021	1	-73.81892736	40.79303019	CONFIRMED
Disease X	67	36047030700	8/17/2021	1	-73.92945475	40.67510949	PROBABLE
Disease X	335	36047112800	8/17/2021	1	-73.89249454	40.66154866	PROBABLE
Disease X	860	36081047100	8/17/2021	1	-73.87489604	40.73946554	CONFIRMED
Disease X	972	36005028600	8/17/2021	1	-73.84674591	40.84836446	CONFIRMED
Disease X	1037	36061023501	8/17/2021	1	-73.94428835	40.8285918	CONFIRMED
Disease X	1344	36047012902	8/17/2021	1	-73.97565872	40.68074883	CONFIRMED
Disease X	1086	36047083400	8/18/2021	1	-73.9375181	40.64063091	CONFIRMED
Disease X	1254	36081000200	8/18/2021	1	-73.86541557	40.69433478	CONFIRMED
Disease X	2071	36085018100	8/18/2021	1	-74.12378956	40.57818008	PENDING
Disease X	522	36085018702	8/19/2021	1	-74.12415426	40.60501201	CONFIRMED
Disease X	618	36005007500	8/19/2021	1	-73.90810426	40.81913417	CONFIRMED
Disease X	999	36005046201	8/19/2021	1	-73.83082868	40.87256717	CONFIRMED
Disease X	1514	36047019600	8/19/2021	1	-74.00736447	40.62335724	CONFIRMED
Disease X	1983	36085007400	8/19/2021	1	-74.06667209	40.59515446	PENDING
Disease X	2409	36005011900	8/19/2021	1	-73.88898268	40.82444901	PENDING
Disease X	2420	36047013900	8/19/2021	1	-73.98860968	40.66892423	PENDING
Disease X	465	36085014700	8/20/2021	1	-74.11639149	40.61485857	PROBABLE
Disease X	599	36081031700	8/20/2021	1	-73.89308244	40.76764293	CONFIRMED
Disease X	848	36047023000	8/20/2021	1	-73.9867317	40.63935589	CONFIRMED
Disease X	1230	36085027301	8/20/2021	1	-74.14703684	40.58872363	CONFIRMED
Disease X	1309	36081012100	8/20/2021	1	-73.90428016	40.77351355	CONFIRMED
Disease X	1862	36047051900	8/20/2021	1	-73.95743879	40.71316562	CONFIRMED
Disease X	2223	36081094203	8/20/2021	1	-73.80298453	40.58785366	PENDING
Disease X	2327	36085020804	8/20/2021	1	-74.19888178	40.53983539	PENDING
Disease X	326	36081117500	8/21/2021	1	-73.79638643	40.76372795	PROBABLE
Disease X	890	36005031400	8/21/2021	1	-73.84570197	40.86334824	CONFIRMED
Disease X	963	36085015601	8/21/2021	1	-74.15609359	40.54184539	CONFIRMED
Disease X	1480	36081053900	8/21/2021	1	-73.91493448	40.7065774	CONFIRMED
Disease X	2249	36081012301	8/21/2021	1	-73.90159993	40.77337656	PENDING
Disease X	2316	36061015500	8/21/2021	1	-73.98717676	40.77803604	PENDING
Disease X	1375	36005031000	8/22/2021	1	-73.83773562	40.86066518	CONFIRMED
Disease X	1609	36061021303	8/22/2021	1	-73.95343648	40.81381454	CONFIRMED
Disease X	1958	36005011800	8/22/2021	1	-73.80179402	40.81690399	PENDING
Disease X	2396	36081009500	8/22/2021	1	-73.91944313	40.77413272	PENDING
Disease X	422	36081037600	8/23/2021	1	-73.75412843	40.68663782	PROBABLE
Disease X	923	36085017600	8/23/2021	1	-74.17623635	40.52691611	CONFIRMED
Disease X	1014	36047048900	8/23/2021	1	-73.93871562	40.7031699	CONFIRMED
Disease X	1190	36081034700	8/23/2021	1	-73.87694144	40.76237808	CONFIRMED
Disease X	1838	36081137700	8/23/2021	1	-73.75229182	40.74890612	CONFIRMED
Disease X	1852	36085015100	8/23/2021	1	-74.1236972	40.61990671	CONFIRMED
Disease X	2402	36085014604	8/23/2021	1	-74.1553416	40.55201389	PENDING
Disease X	1987	36047026500	8/24/2021	1	-73.94358673	40.68590356	PENDING
Disease X	2277	36081014201	8/24/2021	1	-73.8242811	40.69958558	PENDING
Disease X	661	36081058900	8/25/2021	1	-73.90646113	40.70681185	CONFIRMED
Disease X	1288	36085002100	8/25/2021	1	-74.08053129	40.62711188	CONFIRMED
Disease X	1408	36085012500	8/25/2021	1	-74.11867523	40.62909651	CONFIRMED
Disease X	1526	36047039200	8/25/2021	1	-73.96376672	40.59705307	CONFIRMED
Disease X	1589	36085020801	8/25/2021	1	-74.20690307	40.5442914	CONFIRMED
Disease X	1965	36081006202	8/25/2021	1	-73.85197992	40.66238828	PENDING
Disease X	2036	36081037600	8/25/2021	1	-73.75770616	40.68307666	PENDING
Disease X	2231	36047055200	8/25/2021	1	-73.95446056	40.60749061	PENDING
Disease X	2280	36081001400	8/25/2021	1	-73.8551856	40.69694824	PENDING
Disease X	2289	36005031000	8/25/2021	1	-73.83873592	40.86486779	PENDING
Disease X	752	36085011201	8/26/2021	1	-74.09072728	40.5842395	CONFIRMED
Disease X	1491	36047116800	8/26/2021	1	-73.883638	40.67918357	CONFIRMED
Disease X	1521	36085024800	8/26/2021	1	-74.23776444	40.51661458	CONFIRMED
Disease X	1912	36081018800	8/26/2021	1	-73.80172323	40.68070421	CONFIRMED
Disease X	2116	36081065600	8/26/2021	1	-73.73041195	40.66169468	PENDING
Disease X	161	36081108500	8/27/2021	1	-73.78760545	40.77113356	PROBABLE
Disease X	230	36047062800	8/27/2021	1	-73.92825152	40.5954528	PROBABLE
Disease X	374	36005025400	8/27/2021	1	-73.8536721	40.84776815	PROBABLE
Disease X	485	36081044602	8/27/2021	1	-73.80188763	40.70871454	PROBABLE
Disease X	687	36047027500	8/27/2021	1	-73.93873926	40.68518273	CONFIRMED
Disease X	998	36005001600	8/27/2021	1	-73.85928712	40.81691884	CONFIRMED
Disease X	1148	36081101700	8/27/2021	1	-73.79625928	40.78508629	CONFIRMED
Disease X	1860	36047012200	8/27/2021	1	-74.01835277	40.63772868	CONFIRMED
Disease X	2103	36081103300	8/27/2021	1	-73.81103981	40.77734818	PENDING
Disease X	394	36047049400	8/28/2021	1	-73.97327392	40.64471163	PROBABLE
Disease X	805	36081115700	8/28/2021	1	-73.813852	40.76775992	CONFIRMED
Disease X	295	36081014500	8/29/2021	1	-73.90730917	40.76452443	PROBABLE
Disease X	302	36047009600	8/29/2021	1	-74.00617881	40.64697864	PROBABLE
Disease X	1243	36005021001	8/29/2021	1	-73.85931244	40.83963437	CONFIRMED
Disease X	1966	36005006900	8/29/2021	1	-73.91468098	40.82102627	PENDING
Disease X	2221	36061004800	8/29/2021	1	-73.98225752	40.7349399	PENDING
Disease X	44	36085017700	8/30/2021	1	-74.11740855	40.60967827	PROBABLE
Disease X	192	36061009500	8/30/2021	1	-73.99321362	40.74856865	PROBABLE
Disease X	362	36085000600	8/30/2021	1	-74.06131742	40.61433869	PROBABLE
Disease X	829	36081006100	8/30/2021	1	-73.92241552	40.7635652	CONFIRMED
Disease X	847	36081050700	8/30/2021	1	-73.88397621	40.7251892	CONFIRMED
Disease X	943	36081007100	8/30/2021	1	-73.92415623	40.76853124	CONFIRMED
Disease X	1036	36047055300	8/30/2021	1	-73.95710286	40.71793776	CONFIRMED
Disease X	1334	36081157903	8/30/2021	1	-73.71072984	40.73497657	CONFIRMED
Disease X	1417	36085020804	8/30/2021	1	-74.19942518	40.53762979	CONFIRMED
Disease X	1496	36081109300	8/30/2021	1	-73.77348244	40.77747613	CONFIRMED
Disease X	2012	36085017700	8/30/2021	1	-74.09824257	40.60134282	PENDING
Disease X	2495	36081101002	8/30/2021	1	-73.74363405	40.60130368	PENDING
Disease X	310	36081114700	8/31/2021	1	-73.80269326	40.7680997	PROBABLE
Disease X	328	36047152200	8/31/2021	1	-73.96751406	40.64628553	PROBABLE
Disease X	376	36085024401	8/31/2021	1	-74.25204498	40.50414637	PROBABLE
Disease X	1752	36081062100	8/31/2021	1	-73.8721689	40.71007339	CONFIRMED
Disease X	1855	36085019800	8/31/2021	1	-74.21290022	40.52148206	CONFIRMED
Disease X	1915	36047069602	8/31/2021	1	-73.90253536	40.62069236	CONFIRMED
Disease X	2141	36061022500	8/31/2021	1	-73.95368021	40.82494559	PENDING
Disease X	2165	36047044900	8/31/2021	1	-73.93815226	40.71856173	PENDING
Disease X	2490	36005028900	8/31/2021	1	-73.90599897	40.88000685	PENDING
Disease X	129	36085005000	9/1/2021	1	-74.08566044	40.60155511	PROBABLE
Disease X	175	36047034200	9/1/2021	1	-73.99355734	40.57365211	PROBABLE
Disease X	355	36047023500	9/1/2021	1	-73.95688507	40.69221688	PROBABLE
Disease X	727	36047043600	9/1/2021	1	-73.97968965	40.61422155	CONFIRMED
Disease X	858	36081062600	9/1/2021	1	-73.74490799	40.68400059	CONFIRMED
Disease X	1118	36081138501	9/1/2021	1	-73.74893342	40.75425301	CONFIRMED
Disease X	1191	36005035800	9/1/2021	1	-73.84210343	40.87619047	CONFIRMED
Disease X	1641	36085014100	9/1/2021	1	-74.12758738	40.62748705	CONFIRMED
Disease X	1705	36085018901	9/1/2021	1	-74.14263165	40.60860624	CONFIRMED
Disease X	1761	36047090000	9/1/2021	1	-73.91827719	40.66728193	CONFIRMED
Disease X	1790	36061021900	9/1/2021	1	-73.95480218	40.81712753	CONFIRMED
Disease X	1851	36047058400	9/1/2021	1	-73.95823245	40.59541355	CONFIRMED
Disease X	1998	36085029104	9/1/2021	1	-74.16429069	40.61132131	PENDING
Disease X	436	36047017600	9/2/2021	1	-74.00886409	40.60438947	PROBABLE
Disease X	1569	36005051600	9/2/2021	1	-73.7814828	40.83995316	CONFIRMED
Disease X	1782	36081040000	9/2/2021	1	-73.76601624	40.69788465	CONFIRMED
Disease X	1788	36081138501	9/2/2021	1	-73.75006579	40.75653881	CONFIRMED
Disease X	2024	36081027400	9/2/2021	1	-73.79119863	40.68620141	PENDING
Disease X	2167	36005030100	9/2/2021	1	-73.91654387	40.88491768	PENDING
Disease X	2183	36081054500	9/2/2021	1	-73.91298437	40.70655585	PENDING
Disease X	2386	36081087100	9/2/2021	1	-73.83421993	40.75989051	PENDING
Disease X	114	36081120300	9/3/2021	1	-73.81291177	40.74815506	PROBABLE
Disease X	142	36005037000	9/3/2021	1	-73.86014164	40.87185367	PROBABLE
Disease X	433	36081070700	9/3/2021	1	-73.85305831	40.71574607	PROBABLE
Disease X	499	36047054800	9/3/2021	1	-73.94992321	40.6096111	CONFIRMED
Disease X	629	36061013400	9/3/2021	1	-73.95746617	40.77065348	CONFIRMED
Disease X	1134	36085011202	9/3/2021	1	-74.09382329	40.57050345	CONFIRMED
Disease X	1265	36081058500	9/3/2021	1	-73.89687379	40.70552898	CONFIRMED
Disease X	1531	36047105801	9/3/2021	1	-73.88476873	40.65164154	CONFIRMED
Disease X	1679	36005030200	9/3/2021	1	-73.82538923	40.86100927	CONFIRMED
Disease X	2266	36005042500	9/3/2021	1	-73.87929664	40.87299635	PENDING
Disease X	505	36085013203	9/4/2021	1	-74.1393921	40.54870064	CONFIRMED
Disease X	735	36085017600	9/4/2021	1	-74.19016974	40.53179904	CONFIRMED
Disease X	1239	36081028400	9/4/2021	1	-73.77773636	40.68517934	CONFIRMED
Disease X	1984	36081054200	9/4/2021	1	-73.74703077	40.72010977	PENDING
Disease X	2206	36047117602	9/4/2021	1	-73.87382196	40.68772805	PENDING
Disease X	748	36047025200	9/5/2021	1	-73.99025938	40.61831783	CONFIRMED
Disease X	867	36081053401	9/5/2021	1	-73.74420256	40.69877977	CONFIRMED
Disease X	981	36061004000	9/5/2021	1	-73.9872602	40.73279951	CONFIRMED
Disease X	1516	36005046202	9/5/2021	1	-73.83939536	40.87932247	CONFIRMED
Disease X	1650	36005018101	9/5/2021	1	-73.91502811	40.83214602	CONFIRMED
Disease X	2392	36081029500	9/5/2021	1	-73.90477945	40.75905663	PENDING
Disease X	498	36047100400	9/6/2021	1	-73.90230781	40.62940189	CONFIRMED
Disease X	503	36047062800	9/6/2021	1	-73.92604458	40.59038337	CONFIRMED
Disease X	603	36085029103	9/6/2021	1	-74.16696956	40.60586883	CONFIRMED
Disease X	1167	36081115700	9/6/2021	1	-73.81594369	40.7656124	CONFIRMED
Disease X	2191	36061003602	9/6/2021	1	-73.98798493	40.72430624	PENDING
Disease X	2326	36081124100	9/6/2021	1	-73.800948	40.72946873	PENDING
Disease X	1630	36081109300	9/7/2021	1	-73.77585222	40.77259185	CONFIRMED
Disease X	1692	36061025900	9/7/2021	1	-73.94434359	40.82096011	CONFIRMED
Disease X	2176	36005016000	9/7/2021	1	-73.81434389	40.82933878	PENDING
Disease X	635	36081139900	9/8/2021	1	-73.76247007	40.7503921	CONFIRMED
Disease X	1702	36081150701	9/8/2021	1	-73.7442288	40.76081318	CONFIRMED
Disease X	2238	36047082200	9/8/2021	1	-73.95552672	40.65170035	PENDING
Disease X	2427	36085024401	9/8/2021	1	-74.23809966	40.50997442	PENDING
Disease X	195	36005033500	9/9/2021	1	-73.90595609	40.8953313	PROBABLE
Disease X	782	36085000800	9/9/2021	1	-74.06494813	40.6080244	CONFIRMED
Disease X	1093	36047012200	9/9/2021	1	-74.01992917	40.63831997	CONFIRMED
Disease X	1349	36081001000	9/9/2021	1	-73.8602972	40.69142028	CONFIRMED
Disease X	1586	36047082200	9/9/2021	1	-73.95599571	40.65515848	CONFIRMED
Disease X	1640	36081018101	9/9/2021	1	-73.92501605	40.74257785	CONFIRMED
Disease X	1696	36081091601	9/9/2021	1	-73.92175373	40.5546404	CONFIRMED
Disease X	2491	36047010100	9/9/2021	1	-74.00106347	40.65513378	PENDING
Disease X	132	36047081400	9/10/2021	1	-73.93999223	40.65500123	PROBABLE
Disease X	171	36085022600	9/10/2021	1	-74.2291015	40.52296027	PROBABLE
Disease X	190	36085012500	9/10/2021	1	-74.1198611	40.62895701	PROBABLE
Disease X	338	36081098700	9/10/2021	1	-73.80944456	40.79325298	PROBABLE
Disease X	350	36081147900	9/10/2021	1	-73.73992129	40.7694094	PROBABLE
Disease X	712	36047097400	9/10/2021	1	-73.90026571	40.64602877	CONFIRMED
Disease X	975	36081013200	9/10/2021	1	-73.83600657	40.70137808	CONFIRMED
Disease X	1227	36047076200	9/10/2021	1	-73.95832299	40.62514376	CONFIRMED
Disease X	2040	36085014607	9/10/2021	1	-74.16680828	40.5579236	PENDING
Disease X	2375	36081037600	9/10/2021	1	-73.7547953	40.68976954	PENDING
Disease X	30	36081113300	9/11/2021	1	-73.78175956	40.76354943	PROBABLE
Disease X	1846	36081084000	9/11/2021	1	-73.81426499	40.67230695	CONFIRMED
Disease X	2192	36081063800	9/11/2021	1	-73.73079974	40.67075039	PENDING
Disease X	2195	36047039200	9/11/2021	1	-73.96378662	40.59476891	PENDING
Disease X	2228	36005008500	9/11/2021	1	-73.89890323	40.8151775	PENDING
Disease X	2325	36047078800	9/11/2021	1	-73.95060409	40.63656747	PENDING
Disease X	82	36047080000	9/12/2021	1	-73.95591783	40.6616566	PROBABLE
Disease X	724	36047023600	9/12/2021	1	-73.98758416	40.63102292	CONFIRMED
Disease X	1184	36047112200	9/12/2021	1	-73.88790454	40.66239694	CONFIRMED
Disease X	1464	36047035100	9/12/2021	1	-73.93206115	40.66933625	CONFIRMED
Disease X	1676	36047025000	9/12/2021	1	-73.99688207	40.62287527	CONFIRMED
Disease X	2042	36005027900	9/12/2021	1	-73.89548542	40.88395674	PENDING
Disease X	2089	36047014000	9/12/2021	1	-74.01876397	40.62233789	PENDING
Disease X	2166	36081053800	9/12/2021	1	-73.74122782	40.70527521	PENDING
Disease X	2265	36085013400	9/12/2021	1	-74.11962762	40.57506686	PENDING
Disease X	2369	36081047100	9/12/2021	1	-73.87758688	40.74085539	PENDING
Disease X	28	36081029400	9/13/2021	1	-73.77612035	40.67194624	PROBABLE
Disease X	211	36081037600	9/13/2021	1	-73.75837348	40.68309527	PROBABLE
Disease X	591	36081059300	9/13/2021	1	-73.90553339	40.70895751	CONFIRMED
Disease X	930	36005033202	9/13/2021	1	-73.86979698	40.8628554	CONFIRMED
Disease X	1224	36081028800	9/13/2021	1	-73.78117164	40.67735301	CONFIRMED
Disease X	1568	36081046400	9/13/2021	1	-73.78985439	40.71350153	CONFIRMED
Disease X	2454	36005004400	9/13/2021	1	-73.86446394	40.82633961	PENDING
Disease X	36	36061021500	9/14/2021	1	-73.94915874	40.81352883	PROBABLE
Disease X	45	36085014605	9/14/2021	1	-74.14959171	40.558734	PROBABLE
Disease X	728	36061017500	9/14/2021	1	-73.9775582	40.79164481	CONFIRMED
Disease X	2002	36081134700	9/14/2021	1	-73.77898477	40.73574498	PENDING
Disease X	17	36081033000	9/15/2021	1	-73.76082527	40.67305347	PROBABLE
Disease X	272	36047101600	9/15/2021	1	-73.88815828	40.64218262	PROBABLE
Disease X	299	36047084000	9/15/2021	1	-73.93255002	40.64037385	PROBABLE
Disease X	593	36061027500	9/15/2021	1	-73.9374237	40.8570045	CONFIRMED
Disease X	666	36081015200	9/15/2021	1	-73.81563094	40.69603704	CONFIRMED
Disease X	675	36047042200	9/15/2021	1	-73.9700757	40.60813417	CONFIRMED
Disease X	825	36047062800	9/15/2021	1	-73.92700427	40.59233437	CONFIRMED
Disease X	868	36085017600	9/15/2021	1	-74.16740376	40.53372067	CONFIRMED
Disease X	902	36047089600	9/15/2021	1	-73.91142172	40.65834336	CONFIRMED
Disease X	1207	36085012804	9/15/2021	1	-74.10305616	40.56435402	CONFIRMED
Disease X	1996	36085020801	9/15/2021	1	-74.21340967	40.55186573	PENDING
Disease X	283	36085020803	9/16/2021	1	-74.20784427	40.53924727	PROBABLE
Disease X	640	36005002702	9/16/2021	1	-73.91632767	40.80651649	CONFIRMED
Disease X	968	36081000700	9/16/2021	1	-73.95316341	40.74432201	CONFIRMED
Disease X	1140	36085009601	9/16/2021	1	-74.09051316	40.59922453	CONFIRMED
Disease X	1352	36047022400	9/16/2021	1	-73.99275824	40.64068268	CONFIRMED
Disease X	1581	36005015300	9/16/2021	1	-73.89213869	40.83597753	CONFIRMED
Disease X	1667	36085002100	9/16/2021	1	-74.07751258	40.62853665	CONFIRMED
Disease X	2258	36047039500	9/16/2021	1	-73.92643491	40.69213277	PENDING
Disease X	181	36085014606	9/17/2021	1	-74.14984978	40.56848171	PROBABLE
Disease X	956	36081109300	9/17/2021	1	-73.77972012	40.77266576	CONFIRMED
Disease X	1768	36047016600	9/17/2021	1	-74.01674246	40.61923848	CONFIRMED
Disease X	1947	36081099100	9/17/2021	1	-73.8035797	40.78663825	CONFIRMED
Disease X	2144	36047026200	9/17/2021	1	-73.9976156	40.62051135	PENDING
Disease X	2317	36081088400	9/17/2021	1	-73.8293349	40.65210709	PENDING
Disease X	2467	36081030902	9/17/2021	1	-73.89649536	40.76041825	PENDING
Disease X	1627	36081044302	9/18/2021	1	-73.86592781	40.7382128	CONFIRMED
Disease X	1970	36081043701	9/18/2021	1	-73.85145552	40.74071246	PENDING
Disease X	2184	36047012902	9/18/2021	1	-73.97702906	40.67971158	PENDING
Disease X	60	36081085900	9/19/2021	1	-73.82022405	40.75595508	PROBABLE
Disease X	215	36081100802	9/19/2021	1	-73.76162079	40.60525315	PROBABLE
Disease X	670	36005028100	9/19/2021	1	-73.89385412	40.88532569	CONFIRMED
Disease X	939	36047009400	9/19/2021	1	-74.0018033	40.64237309	CONFIRMED
Disease X	1528	36047049800	9/19/2021	1	-73.98608014	40.64497167	CONFIRMED
Disease X	2210	36085018701	9/19/2021	1	-74.12916143	40.609865	PENDING
Disease X	84	36085013800	9/20/2021	1	-74.13136542	40.57367319	PROBABLE
Disease X	472	36081040700	9/20/2021	1	-73.86586883	40.75138535	PROBABLE
Disease X	718	36005014400	9/20/2021	1	-73.82150074	40.81877563	CONFIRMED
Disease X	987	36047042000	9/20/2021	1	-73.96413035	40.61001709	CONFIRMED
Disease X	1231	36081054900	9/20/2021	1	-73.90873075	40.70104845	CONFIRMED
Disease X	1316	36047032800	9/20/2021	1	-74.00245546	40.57478974	CONFIRMED
Disease X	2025	36081023600	9/20/2021	1	-73.80323422	40.70632367	PENDING
Disease X	2118	36085017700	9/20/2021	1	-74.1056712	40.59434226	PENDING
Disease X	318	36085020804	9/21/2021	1	-74.20306938	40.53746112	PROBABLE
Disease X	497	36081000800	9/21/2021	1	-73.85668538	40.68938259	CONFIRMED
Disease X	535	36061004400	9/21/2021	1	-73.98083059	40.73246864	CONFIRMED
Disease X	1095	36061018800	9/21/2021	1	-73.93786308	40.79821916	CONFIRMED
Disease X	1880	36061021100	9/21/2021	1	-73.95932709	40.81153733	CONFIRMED
Disease X	2422	36061009000	9/21/2021	1	-73.96773981	40.75339877	PENDING
Disease X	507	36047016100	9/22/2021	1	-73.97441732	40.68023888	CONFIRMED
Disease X	590	36081040200	9/22/2021	1	-73.77002429	40.70147645	CONFIRMED
Disease X	1217	36061029100	9/22/2021	1	-73.92367125	40.86370286	CONFIRMED
Disease X	1773	36047040900	9/22/2021	1	-73.90640227	40.69030421	CONFIRMED
Disease X	1982	36081157902	9/22/2021	1	-73.71346779	40.74024526	PENDING
Disease X	2378	36061015802	9/22/2021	1	-73.95038135	40.78724292	PENDING
Disease X	341	36081091601	9/23/2021	1	-73.92674493	40.55455315	PROBABLE
Disease X	468	36047045200	9/23/2021	1	-73.96616601	40.61844142	PROBABLE
Disease X	804	36047066200	9/23/2021	1	-73.92679241	40.61067906	CONFIRMED
Disease X	1196	36081045200	9/23/2021	1	-73.80270824	40.71563899	CONFIRMED
Disease X	1303	36081088400	9/23/2021	1	-73.83327001	40.65481725	CONFIRMED
Disease X	1872	36081066900	9/23/2021	1	-73.88296524	40.72433643	CONFIRMED
Disease X	1934	36085004000	9/23/2021	1	-74.08574448	40.61234435	CONFIRMED
Disease X	2172	36081115900	9/23/2021	1	-73.8174575	40.77092019	PENDING
Disease X	9	36005006400	9/24/2021	1	-73.87172571	40.83073657	PROBABLE
Disease X	271	36047040100	9/24/2021	1	-73.91293071	40.68535356	PROBABLE
Disease X	461	36085011402	9/24/2021	1	-74.10747815	40.5814077	PROBABLE
Disease X	626	36005021700	9/24/2021	1	-73.91274581	40.8498336	CONFIRMED
Disease X	818	36081127700	9/24/2021	1	-73.78178526	40.72744712	CONFIRMED
Disease X	873	36085012200	9/24/2021	1	-74.11038254	40.57348676	CONFIRMED
Disease X	1326	36085006400	9/24/2021	1	-74.07956049	40.59477607	CONFIRMED
Disease X	1390	36081028700	9/24/2021	1	-73.89062354	40.75078637	CONFIRMED
Disease X	1814	36047070201	9/24/2021	1	-73.91174046	40.61037203	CONFIRMED
Disease X	2137	36047000301	9/24/2021	1	-73.99742892	40.69456783	PENDING
Disease X	293	36005008300	9/25/2021	1	-73.90188469	40.81478812	PROBABLE
Disease X	401	36085016901	9/25/2021	1	-74.10355632	40.61313157	PROBABLE
Disease X	426	36047015500	9/25/2021	1	-73.97709922	40.67083662	PROBABLE
Disease X	441	36047083000	9/25/2021	1	-73.94291173	40.63913901	PROBABLE
Disease X	1013	36081045700	9/25/2021	1	-73.87076346	40.7368512	CONFIRMED
Disease X	1298	36047003600	9/25/2021	1	-74.03103823	40.63323798	CONFIRMED
Disease X	1791	36061002602	9/25/2021	1	-73.97713607	40.72461052	CONFIRMED
Disease X	578	36081018700	9/26/2021	1	-73.92780357	40.73730628	CONFIRMED
Disease X	941	36005026602	9/26/2021	1	-73.82888979	40.84811419	CONFIRMED
Disease X	1800	36047027600	9/26/2021	1	-73.99898476	40.61254247	CONFIRMED
Disease X	1859	36005035800	9/26/2021	1	-73.84429481	40.87374376	CONFIRMED
Disease X	389	36047043300	9/27/2021	1	-73.9141204	40.69773238	PROBABLE
Disease X	667	36081048300	9/27/2021	1	-73.89054971	40.7410381	CONFIRMED
Disease X	790	36081033402	9/27/2021	1	-73.77400705	40.67664694	CONFIRMED
Disease X	1143	36085020804	9/27/2021	1	-74.20327148	40.53593711	CONFIRMED
Disease X	1259	36081040400	9/27/2021	1	-73.7685222	40.70670022	CONFIRMED
Disease X	1877	36081157101	9/27/2021	1	-73.71861599	40.7376266	CONFIRMED
Disease X	2366	36047095600	9/27/2021	1	-73.91248111	40.63549055	PENDING
Disease X	664	36047069000	9/28/2021	1	-73.91850704	40.61958033	CONFIRMED
Disease X	707	36081142900	9/28/2021	1	-73.78483207	40.75062378	CONFIRMED
Disease X	757	36081093402	9/28/2021	1	-73.83699243	40.57818627	CONFIRMED
Disease X	844	36081147100	9/28/2021	1	-73.76674664	40.75887097	CONFIRMED
Disease X	1415	36061016100	9/28/2021	1	-73.97620226	40.77993469	CONFIRMED
Disease X	1662	36085011202	9/28/2021	1	-74.1060379	40.57316766	CONFIRMED
Disease X	1715	36005033700	9/28/2021	1	-73.90085188	40.90751248	CONFIRMED
Disease X	1928	36081016800	9/28/2021	1	-73.81538215	40.67730792	CONFIRMED
Disease X	2101	36081133300	9/28/2021	1	-73.78075301	40.72972803	PENDING
Disease X	2112	36085024402	9/28/2021	1	-74.23155528	40.5042329	PENDING
Disease X	2164	36047100800	9/28/2021	1	-73.89704834	40.63295714	PENDING
Disease X	2232	36061007100	9/28/2021	1	-74.00093597	40.73376976	PENDING
Disease X	2464	36005039500	9/28/2021	1	-73.89529021	40.85285086	PENDING
Disease X	1133	36081002500	9/29/2021	1	-73.94666702	40.75447738	CONFIRMED
Disease X	1294	36085014604	9/29/2021	1	-74.16085543	40.55243568	CONFIRMED
Disease X	1485	36081100801	9/29/2021	1	-73.77106111	40.61144054	CONFIRMED
Disease X	2097	36081054200	9/29/2021	1	-73.7482228	40.71688909	PENDING
Disease X	509	36081141700	9/30/2021	1	-73.78963681	40.74964301	CONFIRMED
Disease X	523	36081133300	9/30/2021	1	-73.77606833	40.73189031	CONFIRMED
Disease X	577	36081061000	9/30/2021	1	-73.74588753	40.69041701	CONFIRMED
Disease X	646	36081103900	9/30/2021	1	-73.82049834	40.7812292	CONFIRMED
Disease X	1060	36005042800	9/30/2021	1	-73.84407635	40.8929575	CONFIRMED
Disease X	1671	36047037401	9/30/2021	1	-73.96936344	40.58747844	CONFIRMED
Disease X	1686	36081081800	9/30/2021	1	-73.80805152	40.67280094	CONFIRMED
Disease X	2388	36081111300	9/30/2021	1	-73.7627071	40.76588182	PENDING
Disease X	2407	36005031000	9/30/2021	1	-73.83228212	40.85947886	PENDING
Disease X	35	36085005000	10/1/2021	1	-74.08993149	40.60146509	PROBABLE
Disease X	699	36081061800	10/1/2021	1	-73.73465362	40.67628972	CONFIRMED
Disease X	852	36047098600	10/1/2021	1	-73.8930798	40.64344476	CONFIRMED
Disease X	1279	36081032000	10/1/2021	1	-73.76872486	40.66143085	CONFIRMED
Disease X	2278	36047006800	10/1/2021	1	-74.0266793	40.63459573	PENDING
Disease X	146	36081127700	10/2/2021	1	-73.78759732	40.72174828	PROBABLE
Disease X	1004	36081142900	10/2/2021	1	-73.78770609	40.75623813	CONFIRMED
Disease X	1053	36081021600	10/2/2021	1	-73.82985388	40.71345126	CONFIRMED
Disease X	1413	36081050000	10/2/2021	1	-73.75962415	40.71242579	CONFIRMED
Disease X	1418	36047076800	10/2/2021	1	-73.96242575	40.61956419	CONFIRMED
Disease X	2096	36081097203	10/2/2021	1	-73.77543301	40.59619929	PENDING
Disease X	2100	36085002002	10/2/2021	1	-74.06144205	40.60024372	PENDING
Disease X	2479	36085003300	10/2/2021	1	-74.08923395	40.62616961	PENDING
Disease X	767	36061018800	10/3/2021	1	-73.93693761	40.79888885	CONFIRMED
Disease X	947	36047081800	10/3/2021	1	-73.94834577	40.65234771	CONFIRMED
Disease X	1069	36081055300	10/3/2021	1	-73.90565888	40.69900026	CONFIRMED
Disease X	1767	36081091601	10/3/2021	1	-73.92358387	40.55574773	CONFIRMED
Disease X	448	36047017800	10/4/2021	1	-74.00370727	40.60722363	PROBABLE
Disease X	471	36081027800	10/4/2021	1	-73.78057456	40.68578498	PROBABLE
Disease X	534	36085018100	10/4/2021	1	-74.11883725	40.60055927	CONFIRMED
Disease X	1252	36081039400	10/4/2021	1	-73.75768955	40.69245439	CONFIRMED
Disease X	1638	36081012000	10/4/2021	1	-73.83010467	40.69167127	CONFIRMED
Disease X	2446	36081157102	10/4/2021	1	-73.72533679	40.73157285	PENDING
Disease X	562	36047056400	10/5/2021	1	-73.94450623	40.60524182	CONFIRMED
Disease X	875	36061012700	10/5/2021	1	-73.9876547	40.76110821	CONFIRMED
Disease X	1199	36047023100	10/5/2021	1	-73.96020475	40.68871332	CONFIRMED
Disease X	2367	36081089200	10/5/2021	1	-73.84353515	40.66426154	PENDING
Disease X	2429	36081036600	10/5/2021	1	-73.76450833	40.68363878	PENDING
Disease X	2	36047038500	10/6/2021	1	-73.92851802	40.68613525	PROBABLE
Disease X	262	36081089200	10/6/2021	1	-73.85027994	40.65893467	PROBABLE
Disease X	1099	36005029301	10/6/2021	1	-73.920262	40.879861	CONFIRMED
Disease X	1299	36005000200	10/6/2021	1	-73.85534182	40.80729345	CONFIRMED
Disease X	1407	36081127700	10/6/2021	1	-73.78563549	40.72391756	CONFIRMED
Disease X	1587	36005000400	10/6/2021	1	-73.84979277	40.80595305	CONFIRMED
Disease X	1873	36085027900	10/6/2021	1	-74.13994115	40.57645565	CONFIRMED
Disease X	2307	36085017300	10/6/2021	1	-74.11761565	40.60866371	PENDING
Disease X	743	36061023200	10/7/2021	1	-73.94035866	40.82243372	CONFIRMED
Disease X	874	36081036100	10/7/2021	1	-73.87138427	40.75940292	CONFIRMED
Disease X	2219	36005006400	10/7/2021	1	-73.87263968	40.83523356	PENDING
Disease X	2237	36005024400	10/7/2021	1	-73.85701042	40.84447677	PENDING
Disease X	2337	36047005300	10/7/2021	1	-74.01176142	40.67542872	PENDING
Disease X	185	36085009601	10/8/2021	1	-74.08859518	40.59561439	PROBABLE
Disease X	564	36085020803	10/8/2021	1	-74.21715245	40.54034866	CONFIRMED
Disease X	957	36081029500	10/8/2021	1	-73.90642284	40.75515891	CONFIRMED
Disease X	1738	36047030400	10/8/2021	1	-73.99439988	40.59590531	CONFIRMED
Disease X	2006	36047117400	10/8/2021	1	-73.87809649	40.68116568	PENDING
Disease X	2092	36081088400	10/8/2021	1	-73.83731445	40.66265643	PENDING
Disease X	1022	36047076600	10/9/2021	1	-73.95658235	40.63510637	CONFIRMED
Disease X	1168	36081129103	10/9/2021	1	-73.7586457	40.73475456	CONFIRMED
Disease X	1305	36085020801	10/9/2021	1	-74.21162406	40.55177089	CONFIRMED
Disease X	1611	36061031703	10/9/2021	1	-74.01717704	40.71498666	CONFIRMED
Disease X	1820	36081061900	10/9/2021	1	-73.8769772	40.70769599	CONFIRMED
Disease X	2240	36081133300	10/9/2021	1	-73.77845196	40.73117265	PENDING
Disease X	179	36081052000	10/10/2021	1	-73.7536193	40.69883167	PROBABLE
Disease X	532	36047049200	10/10/2021	1	-73.96982017	40.63818841	CONFIRMED
Disease X	563	36061019200	10/10/2021	1	-73.93126418	40.7979679	CONFIRMED
Disease X	1203	36081044800	10/10/2021	1	-73.80181864	40.71164937	CONFIRMED
Disease X	1286	36061000600	10/10/2021	1	-73.98795322	40.71217863	CONFIRMED
Disease X	1808	36081071304	10/10/2021	1	-73.85118206	40.72819878	CONFIRMED
Disease X	1988	36085027900	10/10/2021	1	-74.14233981	40.57555624	PENDING
Disease X	2444	36085027301	10/10/2021	1	-74.14942225	40.59494186	PENDING
Disease X	182	36005051600	10/11/2021	1	-73.78569351	40.8472689	PROBABLE
Disease X	360	36005026500	10/11/2021	1	-73.90033254	40.86652173	PROBABLE
Disease X	501	36047101600	10/11/2021	1	-73.8863417	40.64194036	CONFIRMED
Disease X	1166	36081148300	10/11/2021	1	-73.75227627	40.78010623	CONFIRMED
Disease X	1249	36085012100	10/11/2021	1	-74.11117473	40.62681999	CONFIRMED
Disease X	1361	36047110400	10/11/2021	1	-73.89280513	40.65909829	CONFIRMED
Disease X	2045	36085013400	10/11/2021	1	-74.11596909	40.57003744	PENDING
Disease X	364	36081007100	10/12/2021	1	-73.92227968	40.76881241	PROBABLE
Disease X	1302	36047044500	10/12/2021	1	-73.91709101	40.70608053	CONFIRMED
Disease X	1714	36081094500	10/12/2021	1	-73.82520385	40.79240131	CONFIRMED
Disease X	2094	36085024401	10/12/2021	1	-74.23603028	40.50684222	PENDING
Disease X	787	36047073600	10/13/2021	1	-73.93474166	40.6218155	CONFIRMED
Disease X	1386	36047045800	10/13/2021	1	-73.96880767	40.6265325	CONFIRMED
Disease X	1544	36085031902	10/13/2021	1	-74.16310589	40.63716552	CONFIRMED
Disease X	1575	36081009400	10/13/2021	1	-73.83555094	40.67976703	CONFIRMED
Disease X	1631	36047062800	10/13/2021	1	-73.92901281	40.59144323	CONFIRMED
Disease X	2085	36005044800	10/13/2021	1	-73.84176716	40.89355176	PENDING
Disease X	2154	36081030903	10/13/2021	1	-73.89286884	40.75708945	PENDING
Disease X	2400	36061027300	10/13/2021	1	-73.93954359	40.85201417	PENDING
Disease X	46	36005037800	10/14/2021	1	-73.86730054	40.88083773	PROBABLE
Disease X	824	36081058000	10/14/2021	1	-73.73341194	40.70628038	CONFIRMED
Disease X	903	36047024200	10/14/2021	1	-73.99170609	40.62553592	CONFIRMED
Disease X	929	36081155102	10/14/2021	1	-73.71319326	40.75131078	CONFIRMED
Disease X	985	36081138501	10/14/2021	1	-73.754637	40.75224932	CONFIRMED
Disease X	1034	36081089200	10/14/2021	1	-73.84174893	40.66045581	CONFIRMED
Disease X	1848	36085013800	10/14/2021	1	-74.13656036	40.5673328	CONFIRMED
Disease X	2095	36081058000	10/14/2021	1	-73.72958878	40.70652236	PENDING
Disease X	135	36047033100	10/15/2021	1	-73.94042404	40.66411671	PROBABLE
Disease X	235	36085029103	10/15/2021	1	-74.16604333	40.59654685	PROBABLE
Disease X	851	36081052200	10/15/2021	1	-73.75860272	40.70332138	CONFIRMED
Disease X	1090	36047115800	10/15/2021	1	-73.89265193	40.6688067	CONFIRMED
Disease X	1699	36061019200	10/15/2021	1	-73.93183805	40.79968945	CONFIRMED
Disease X	1707	36081100801	10/15/2021	1	-73.76349542	40.60906875	CONFIRMED
Disease X	1900	36085001100	10/15/2021	1	-74.08484149	40.63749608	CONFIRMED
Disease X	2102	36005015700	10/15/2021	1	-73.88399756	40.83388711	PENDING
Disease X	2410	36047067200	10/15/2021	1	-73.92794011	40.62219619	PENDING
Disease X	997	36085019800	10/16/2021	1	-74.19143126	40.52890376	CONFIRMED
Disease X	2174	36081114100	10/16/2021	1	-73.79742322	40.76910096	PENDING
Disease X	305	36085021300	10/17/2021	1	-74.13265874	40.62994636	PROBABLE
Disease X	324	36081116700	10/17/2021	1	-73.80924771	40.76199927	PROBABLE
Disease X	382	36005002000	10/17/2021	1	-73.86868919	40.81812183	PROBABLE
Disease X	1612	36081093401	10/17/2021	1	-73.84583292	40.57476344	CONFIRMED
Disease X	1795	36081024500	10/17/2021	1	-73.90767012	40.73886848	CONFIRMED
Disease X	1796	36047067600	10/17/2021	1	-73.92629217	40.62503453	CONFIRMED
Disease X	1826	36085020700	10/17/2021	1	-74.13590897	40.63975687	CONFIRMED
Disease X	642	36005021302	10/18/2021	1	-73.91974071	40.84207301	CONFIRMED
Disease X	717	36085020803	10/18/2021	1	-74.2150657	40.52961695	CONFIRMED
Disease X	1108	36081115700	10/18/2021	1	-73.81465558	40.77127372	CONFIRMED
Disease X	1881	36081074700	10/18/2021	1	-73.84808489	40.7358744	CONFIRMED
Disease X	1890	36047034300	10/18/2021	1	-73.93762657	40.67518837	CONFIRMED
Disease X	2241	36005026500	10/18/2021	1	-73.90041943	40.86679794	PENDING
Disease X	2415	36047023300	10/18/2021	1	-73.95521297	40.68918447	PENDING
Disease X	160	36061003400	10/19/2021	1	-73.97990617	40.72732592	PROBABLE
Disease X	415	36061001001	10/19/2021	1	-73.97968502	40.7140635	PROBABLE
Disease X	1175	36081068000	10/19/2021	1	-73.75187843	40.66358033	CONFIRMED
Disease X	1244	36005027402	10/19/2021	1	-73.81996125	40.84206601	CONFIRMED
Disease X	1599	36047023600	10/19/2021	1	-73.98710973	40.63150024	CONFIRMED
Disease X	1632	36047049500	10/19/2021	1	-73.9450012	40.7112305	CONFIRMED
Disease X	2018	36047047700	10/19/2021	1	-73.94017945	40.7151042	PENDING
Disease X	2254	36005029500	10/19/2021	1	-73.90676783	40.88560156	PENDING
Disease X	372	36005043000	10/20/2021	1	-73.8492702	40.89287117	PROBABLE
Disease X	474	36047100600	10/20/2021	1	-73.9018619	40.6326349	PROBABLE
Disease X	810	36085008100	10/20/2021	1	-74.09078228	40.64266354	CONFIRMED
Disease X	1050	36005039200	10/20/2021	1	-73.86448541	40.88285915	CONFIRMED
Disease X	1092	36047020300	10/20/2021	1	-73.96311876	40.68012588	CONFIRMED
Disease X	1240	36085015603	10/20/2021	1	-74.1502913	40.53614416	CONFIRMED
Disease X	1271	36081097203	10/20/2021	1	-73.78324919	40.59624304	CONFIRMED
Disease X	1787	36047123700	10/20/2021	1	-73.95329442	40.6950812	CONFIRMED
Disease X	2052	36047075800	10/20/2021	1	-73.95251405	40.61782552	PENDING
Disease X	2130	36085014604	10/20/2021	1	-74.16162224	40.54644664	PENDING
Disease X	486	36061003800	10/21/2021	1	-73.98733628	40.72782511	PROBABLE
Disease X	703	36081004700	10/21/2021	1	-73.93505749	40.75922267	CONFIRMED
Disease X	1442	36047028000	10/21/2021	1	-74.00739308	40.6014592	CONFIRMED
Disease X	1933	36085029104	10/21/2021	1	-74.16173894	40.61262341	CONFIRMED
Disease X	412	36081080900	10/22/2021	1	-73.82223305	40.73478075	PROBABLE
[truncated: 531 more rows]
