# Supplementary material for: Prospective Spatiotemporal Cluster Detection Using SaTScan: Tutorial for Designing and Fine-Tuning a System to Detect Reportable Communicable Disease Outbreaks
Source: JMIR Public Health Surveill. 2024 Jun 11;10:e50653. doi: 10.2196/50653 (PMC11200039; doi:10.2196/50653)
Supplement: Multimedia Appendix 2 [file publichealth_v10i1e50653_app2.zip › Multimedia Appendix 2/SpaceTimePermutation sample analysis/input files/NYC ct coordinates file.txt]

36061024900	40.839128922	-73.93644961
36061015002	40.782448095	-73.95764804
36061020600	40.808291298	-73.93878343
36061014900	40.772351416	-73.98248667
36061017401	40.794886099	-73.94857462
36061010000	40.75806565	-73.97123163
36061029500	40.867522995	-73.92494092
36061015900	40.779656746	-73.98454645
36061018100	40.792555224	-73.96774567
36061016900	40.785195669	-73.97311963
36061002400	40.723962786	-73.9736881
36061016002	40.787879162	-73.95368665
36061022400	40.811123199	-73.9469559
36061016300	40.782648329	-73.98366742
36061013400	40.771702056	-73.9561656
36061008700	40.742243363	-73.9969945
36061011300	40.754775104	-73.98786991
36061014601	40.777191847	-73.95216124
36061023700	40.831473074	-73.94758681
36061008100	40.739805736	-73.99877174
36061023300	40.82852093	-73.94999432
36061024200	40.805311345	-73.93415484
36061003002	40.722960154	-73.98585592
36061000201	40.71186644	-73.9858469
36061019500	40.803155753	-73.9683306
36061019300	40.800504648	-73.96195524
36061002202	40.721259703	-73.98114116
36061023502	40.827898751	-73.93892495
36061001002	40.717312483	-73.97692753
36061016100	40.779948149	-73.97719289
36061001600	40.715956622	-73.99326734
36061003001	40.721014391	-73.98685118
36061014602	40.778814796	-73.95097542
36061006900	40.73038769	-74.00999509
36061018900	40.797330361	-73.96425159
36061018500	40.794499876	-73.96636058
36061012200	40.768281162	-73.96798407
36061007700	40.738084304	-74.00329533
36061019900	40.805711992	-73.96653277
36061009300	40.747113532	-74.00087526
36061026900	40.850556718	-73.93097478
36061001401	40.715160475	-73.98733213
36061015601	40.783568631	-73.94750229
36061004000	40.730737563	-73.98601819
36061009000	40.75265536	-73.97005574
36061006100	40.733707804	-73.99233022
36061008000	40.7492584	-73.97765235
36061023600	40.824894934	-73.93610596
36061031703	40.715418821	-74.0151795
36061022000	40.805783809	-73.9506567
36061013300	40.764738106	-73.98803494
36061005400	40.73881207	-73.99367781
36061012700	40.762238349	-73.98985653
36061007500	40.734386031	-74.00873826
36061005800	40.743151576	-73.99051621
36061011401	40.764840743	-73.97049384
36061017200	40.793824819	-73.94513299
36061013100	40.762345812	-73.98235349
36061018300	40.795514464	-73.97384447
36061014801	40.778841002	-73.95607288
36061002100	40.714353704	-74.01012982
36061018400	40.799685164	-73.94506541
36061004500	40.720570317	-73.99939085
36061017700	40.790307923	-73.96938881
36061020102	40.805051854	-73.95663857
36061026100	40.845784493	-73.93445501
36061003601	40.722319698	-73.99115625
36061010200	40.759423753	-73.97444939
36061022200	40.808340214	-73.94878749
36061003800	40.727357691	-73.9884537
36061013000	40.772736027	-73.96473356
36061021900	40.817410365	-73.95718504
36061019600	40.802806879	-73.93857082
36061022700	40.822966292	-73.9464625
36061018600	40.799102251	-73.94970713
36061008603	40.754027281	-73.96438672
36061009100	40.744718442	-73.99519662
36061013900	40.767292189	-73.98617018
36061021500	40.813527548	-73.94947125
36061003400	40.729005908	-73.98145768
36061029700	40.872376797	-73.92438756
36061015500	40.777386623	-73.98663411
36061005600	40.741791518	-73.987297
36061012000	40.766926085	-73.96476636
36061003602	40.724560376	-73.99020045
36061023100	40.825828258	-73.94409943
36061023900	40.832337241	-73.94106496
36061022900	40.825895267	-73.95156018
36061011202	40.762603948	-73.97213117
36061016001	40.785633554	-73.95532277
36061014200	40.77727107	-73.96142521
36061020500	40.810249517	-73.96512286
36061001300	40.709175421	-74.01304256
36061021400	40.817795356	-73.93620484
36061009200	40.753646664	-73.97474015
36061001001	40.714347286	-73.97757601
36061028100	40.856969603	-73.93459527
36061015802	40.786522718	-73.95047459
36061029300	40.865925715	-73.92011963
36061022302	40.820238963	-73.9574229
36061000600	40.711951417	-73.98947619
36061000100	40.695676868	-74.04233844
36061002201	40.719115656	-73.98184415
36061019000	40.80196167	-73.94761935
36061024000	40.791001071	-73.92459719
36061010602	40.760408476	-73.95919889
36061011000	40.762146929	-73.96313666
36061018700	40.798091327	-73.97200784
36061006700	40.730452565	-74.00412226
36061027700	40.855444133	-73.92738851
36061008200	40.750613765	-73.98087261
36061012800	40.771380833	-73.9615178
36061001800	40.719046115	-73.99084213
36061004100	40.719163671	-73.99669599
36061013600	40.77281514	-73.94870557
36061030900	40.875965501	-73.91037369
36061021303	40.814567341	-73.95314674
36061021703	40.817924019	-73.94975942
36061013500	40.768771159	-73.99328069
36061009900	40.752008198	-74.00490258
36061021000	40.813087372	-73.93568432
36061011500	40.757167759	-73.99354881
36061029900	40.864842255	-73.91698725
36061010800	40.758956819	-73.96543812
36061015602	40.785181637	-73.94632435
36061028700	40.863537599	-73.93192142
36061006300	40.734421688	-73.99686081
36061005700	40.729418768	-73.9923947
36061015400	40.781349218	-73.94912421
36061030300	40.869219636	-73.91865439
36061007900	40.739082394	-74.00829078
36061022102	40.818655022	-73.9461857
36061012100	40.759709844	-73.99169937
36061024100	40.834116462	-73.94599511
36061009800	40.755788005	-73.96777472
36061019702	40.802191054	-73.95798716
36061010400	40.760778974	-73.97767291
36061022600	40.813435114	-73.94481136
36061011402	40.763482575	-73.96727888
36061018200	40.798320182	-73.94184679
36061023802	40.767877382	-73.94459666
36061016800	40.791067901	-73.95135509
36061018800	40.797596533	-73.93725964
36061006800	40.740437312	-73.9840792
36061021600	40.80067482	-73.95438473
36061008601	40.745976363	-73.9707059
36061021800	40.803222402	-73.95252455
36061026300	40.846822549	-73.93747545
36061028300	40.858903301	-73.92873387
36061004300	40.723324396	-73.9954672
36061011600	40.763397827	-73.95614971
36061005900	40.73128947	-73.99456143
36061008300	40.742198825	-74.00445209
36061007200	40.744861349	-73.98085594
36061015100	40.774142214	-73.98961033
36061014700	40.77132811	-73.98880362
36061026500	40.849635983	-73.94007262
36061007000	40.743185297	-73.97696194
36061024301	40.835972371	-73.93876014
36061005200	40.737434721	-73.99045864
36061015700	40.777419091	-73.97879763
36061015300	40.774858314	-73.98066335
36061017500	40.790408313	-73.97752103
36061002500	40.710087436	-73.99861788
36061007100	40.735447492	-73.9999149
36061020101	40.806435852	-73.96020534
36061007800	40.746325368	-73.97467365
36061020701	40.808974881	-73.95846101
36061016700	40.785273008	-73.98100673
36061002800	40.726860951	-73.97681304
36061010900	40.752250675	-73.98970305
36061025700	40.808435822	-73.95407389
36061023000	40.818472251	-73.94138949
36061004900	40.725057098	-74.000473
36061023400	40.823727408	-73.93866454
36061012900	40.763593574	-73.99704542
36061009500	40.747236618	-73.99335781
36061010100	40.749730802	-73.99153673
36061024500	40.836626253	-73.94209759
36061005501	40.727672603	-73.99708182
36061020800	40.809648556	-73.94200775
36061014000	40.775913953	-73.95820822
36061001200	40.715906747	-73.98209312
36061003900	40.720795714	-74.01079682
36061019400	40.800465839	-73.93518278
36061027500	40.854607919	-73.94040109
36061027300	40.853976878	-73.93738601
36061005502	40.726223491	-73.99387213
36061006500	40.729967207	-73.99957853
36061019100	40.800632839	-73.97018012
36061006200	40.738885374	-73.97439326
36061028500	40.861499407	-73.92805015
36061014500	40.769818816	-73.98427728
36061023501	40.828991326	-73.94183823
36061008900	40.744637891	-74.00267742
36061000800	40.711768078	-73.99451895
36061030700	40.871271368	-73.91667713
36061011100	40.754647348	-73.99538883
36061023200	40.82101362	-73.93953126
36061024302	40.83156695	-73.93679705
36061031900	40.702959027	-74.01557683
36061011700	40.759810077	-73.99965407
36061000202	40.712139723	-73.98132475
36061001402	40.717513291	-73.98588164
36061013700	40.765213492	-73.98023758
36061006600	40.740070462	-73.97923164
36061000700	40.705421371	-74.00761731
36061009600	40.756374983	-73.98088604
36061011201	40.763977905	-73.97534573
36061009400	40.755226969	-73.97774412
36061004700	40.722418654	-74.00286272
36061006400	40.736938636	-73.98145547
36061004400	40.730948171	-73.97658203
36061003700	40.72629103	-74.00747955
36061016200	40.787963874	-73.93967123
36061016400	40.787712246	-73.94447228
36061029100	40.864310948	-73.92393399
36061031100	40.84666147	-73.93018517
36061001502	40.706993763	-74.00492617
36061021200	40.813760397	-73.93899975
36061012600	40.768467276	-73.95852563
36061019200	40.799146216	-73.93078272
36061014401	40.775248918	-73.94755209
36061006000	40.734642381	-73.97650172
36061024700	40.838342423	-73.9462504
36061019701	40.805312817	-73.95940031
36061002000	40.720427679	-73.97567881
36061002601	40.722584854	-73.97993014
36061020901	40.811557909	-73.95500355
36061022301	40.82102699	-73.9548453
36061014402	40.776235262	-73.9453435
36061017900	40.792942139	-73.97567867
36061011900	40.757315188	-73.98602475
36061010601	40.757376975	-73.96159891
36061004200	40.731771411	-73.98938256
36061007400	40.746215098	-73.98407569
36061003300	40.718862096	-74.00614634
36061025300	40.842895049	-73.93837897
36061023801	40.757450707	-73.95392677
36061017402	40.796800617	-73.94715935
36061010300	40.752133413	-73.99721527
36061009700	40.749640888	-73.99903269
36061003200	40.725553278	-73.98370703
36061002700	40.712552489	-73.99901163
36061015200	40.77975759	-73.94450929
36061017000	40.79090261	-73.94214663
36061017300	40.787770772	-73.97123674
36061008800	40.749492103	-73.97236357
36061020000	40.805786475	-73.94523385
36061007300	40.734115704	-74.00410625
36061022800	40.815929703	-73.9432456
36061019800	40.804299809	-73.94236025
36061025900	40.823213942	-73.94235707
36061021100	40.814302367	-73.96067907
36061027100	40.851941948	-73.93429388
36061016600	40.789369683	-73.94838389
36061002900	40.714115233	-74.00061468
36061003100	40.715282495	-74.00386374
36061000500	40.688949271	-74.01695425
36061012500	40.759840644	-73.9841755
36061022500	40.823894522	-73.95434648
36061015001	40.780196115	-73.95928355
36061004800	40.73384085	-73.98369525
36061000900	40.702259796	-74.00982165
36061025100	40.840326015	-73.9399226
36061016500	40.782357779	-73.97499827
36061001501	40.709033758	-74.00361388
36061018000	40.794401956	-73.93959542
36061031704	40.708380464	-74.01709861
36061015801	40.784277849	-73.95210372
36061025500	40.845484461	-73.94393313
36061011800	40.765274733	-73.96085525
36061027900	40.855856983	-73.93163199
36061013200	40.769675739	-73.95132842
36061011203	40.761230468	-73.96888652
36061020300	40.808669034	-73.96156038
36061026700	40.850335793	-73.92863321
36061002602	40.724389227	-73.97861334
36061017800	40.79478094	-73.93364056
36061014802	40.781092554	-73.95443074
36061014300	40.782472247	-73.96556037
36061005000	40.736113566	-73.98721511
36061012400	40.766699734	-73.95383567
36061013800	40.774922201	-73.95381524
36061008400	40.751969901	-73.98409386
36061008602	40.750288017	-73.96734095
36061007600	40.747565928	-73.98729627
36061017100	40.78782511	-73.97927655
36005007000	40.829817819	-73.86562185
36005042600	40.890849228	-73.84191978
36005020400	40.840864112	-73.85086031
36005028700	40.882714196	-73.90465793
36005021001	40.840801666	-73.85828904
36005036000	40.866840685	-73.8431058
36005043000	40.893460054	-73.85065725
36005004800	40.827010916	-73.87435554
36005040800	40.889743019	-73.86169053
36005027700	40.878398638	-73.90138212
36005007900	40.815790261	-73.90486731
36005006100	40.822250952	-73.92266576
36005014500	40.831514576	-73.90702688
36005004600	40.822410019	-73.86918131
36005021301	40.845587155	-73.91975231
36005005002	40.827363094	-73.87843468
36005017500	40.830822677	-73.9136511
36005024501	40.852880122	-73.91548932
36005036400	40.873617019	-73.84921479
36005044902	40.898813074	-73.868984
36005017902	40.837004693	-73.91349937
36005006800	40.828957822	-73.87052645
36005042800	40.894509354	-73.84570315
36005033000	40.861658057	-73.866025
36005022300	40.840521024	-73.91508372
36005039100	40.853116345	-73.88712607
36005025400	40.84849844	-73.85247726
36005006000	40.837711542	-73.8779759
36005011800	40.812624665	-73.80428021
36005024502	40.855107149	-73.91356158
36005007400	40.819475568	-73.85286228
36005013300	40.822822814	-73.90348513
36005040900	40.876791018	-73.89314898
36005003100	40.809882995	-73.90569883
36005002702	40.806447753	-73.91377742
36005004400	40.826507905	-73.86647032
36005017701	40.833195788	-73.91117744
36005016400	40.832199594	-73.82484785
36005022800	40.853492165	-73.86353401
36005003800	40.820294406	-73.86334353
36005042000	40.893020544	-73.85985233
36005031200	40.862059745	-73.84244916
36005008900	40.818555313	-73.89392058
36005031400	40.861538082	-73.84553349
36005032300	40.905335246	-73.90756746
36005028600	40.849154082	-73.84780727
36005023704	40.856262813	-73.90190728
36005022901	40.84613472	-73.90718645
36005041500	40.870111979	-73.88354479
36005020502	40.851389702	-73.91945024
36005024100	40.853146181	-73.90618825
36005042400	40.889280093	-73.84953599
36005040702	40.869141114	-73.88699828
36005042902	40.87712283	-73.87391837
36005021900	40.839668634	-73.91960133
36005028300	40.880533625	-73.90254606
36005028100	40.883808338	-73.89069598
36005015900	40.822370038	-73.89355669
36005026300	40.86477678	-73.90445823
36005003500	40.810965954	-73.90867295
36005013000	40.819303843	-73.81474705
36005009300	40.809342262	-73.88928509
36005002701	40.805075013	-73.91636064
36005016600	40.829524528	-73.83018462
36005033700	40.906341203	-73.90250433
36005007500	40.818776046	-73.9086235
36005015800	40.824858094	-73.81861619
36005028800	40.85428966	-73.85146954
36005030100	40.88324415	-73.91793439
36005026602	40.84598235	-73.83061299
36005006700	40.819496093	-73.91817256
36005000100	40.791130311	-73.88265491
36005038600	40.879635302	-73.84839831
36005009200	40.83235752	-73.85210978
36005042200	40.891099367	-73.8552728
36005016200	40.828850267	-73.8217593
36005002000	40.817542217	-73.86614009
36005021100	40.8404656	-73.92350369
36005004001	40.828272019	-73.8583353
36005039600	40.884423454	-73.85895559
36005045600	40.888737948	-73.82105339
36005004200	40.823924165	-73.86202489
36005021002	40.838492083	-73.85651041
36005019300	40.836370587	-73.92933084
36005029302	40.879212072	-73.91589738
36005036502	40.842387719	-73.88782388
36005023703	40.860025849	-73.89959226
36005023900	40.858899768	-73.9028784
36005045102	40.900418543	-73.86416322
36005033400	40.857742872	-73.87547665
36005042300	40.877067488	-73.87731846
36005036700	40.84075134	-73.8893065
36005024400	40.8462201	-73.85750846
36005021502	40.848040149	-73.9167151
36005027401	40.840437375	-73.82263141
36005037900	40.851560976	-73.89878907
36005043400	40.898212825	-73.85234248
36005031000	40.861239361	-73.83605974
36005025700	40.860120131	-73.91429814
36005033202	40.863375563	-73.8689274
36005019900	40.836743242	-73.92544993
36005020000	40.842829797	-73.84551439
36005040701	40.87158043	-73.89025818
36005016900	40.837790482	-73.90272588
36005007700	40.819734199	-73.90442246
36005033800	40.868437777	-73.86581668
36005018102	40.832266979	-73.918141
36005026900	40.86770911	-73.90855621
36005012701	40.825632762	-73.89232816
36005037504	40.850302886	-73.89267283
36005005001	40.824997211	-73.87785356
36005018900	40.831743778	-73.93024839
36005026500	40.866218232	-73.90024069
36005022902	40.843798222	-73.9071916
36005038200	40.877311893	-73.85473995
36005038000	40.878097057	-73.86249648
36005044200	40.903883104	-73.84620474
36005006500	40.817400549	-73.9216593
36005032400	40.861353762	-73.85971164
36005011700	40.810597616	-73.87667368
36005039800	40.882697146	-73.85346966
36005027300	40.873857942	-73.90316577
36005022404	40.852742916	-73.86630031
36005025300	40.86100765	-73.90455107
36005018500	40.826697229	-73.90747837
36005021302	40.843077274	-73.92040587
36005012101	40.828276046	-73.88887831
36005030900	40.897287221	-73.91398048
36005007800	40.829172649	-73.85283057
36005029301	40.882177853	-73.92116598
36005041300	40.874099023	-73.88519742
36005041900	40.876861433	-73.88168177
36005014300	40.827748112	-73.91212838
36005013200	40.815519286	-73.82069193
36005005600	40.832621781	-73.87914226
36005006200	40.833288749	-73.87554715
36005015100	40.83108832	-73.89847326
36005008700	40.819674331	-73.89727311
36005008400	40.815606354	-73.84776171
36005022703	40.843994628	-73.9104839
36005023200	40.846974597	-73.86331605
36005006300	40.823813497	-73.92842042
36005018301	40.828655093	-73.92079003
36005014900	40.832588513	-73.90149568
36005035100	40.895027615	-73.8999689
36005023302	40.848188335	-73.90474052
36005014400	40.821292346	-73.82334988
36005037300	40.848670194	-73.89014299
36005022000	40.843146907	-73.87259434
36005026601	40.847429015	-73.83413223
36005011000	40.816640709	-73.83259318
36005012300	40.828603332	-73.88740359
36005050400	40.871645139	-73.80445342
36005002500	40.807001861	-73.92088007
36005013500	40.827129006	-73.90209245
36005023800	40.843708762	-73.86109167
36005003300	40.808239197	-73.9119393
36005024000	40.841627147	-73.86887775
36005011502	40.819683184	-73.88603273
36005039400	40.886478151	-73.86339614
36005039300	40.85252797	-73.88312995
36005042901	40.874960018	-73.87427736
36005024700	40.855480617	-73.91843585
36005038100	40.85205522	-73.90115368
36005019400	40.833506	-73.83591216
36005035900	40.840206666	-73.88337886
36005040501	40.867163066	-73.8909136
36005045101	40.897434804	-73.86436905
36005016300	40.838549434	-73.89498679
36005012500	40.828634788	-73.89352528
36005030200	40.86377459	-73.82208863
36005029700	40.88490789	-73.91183927
36005034500	40.90404378	-73.89869
36005005200	40.825624078	-73.88247612
36005033600	40.868489495	-73.86888567
36005034800	40.869448592	-73.85306719
36005020601	40.836640739	-73.85053778
36005046000	40.882444761	-73.84264786
36005022102	40.837655833	-73.91609722
36005028900	40.879659739	-73.90729141
36005039902	40.860433208	-73.89475394
36005025000	40.851706497	-73.85570028
36005024600	40.851605634	-73.86115634
36005009800	40.825443513	-73.8495228
36005027402	40.842770611	-73.81747216
36005024800	40.855337818	-73.85841122
36005025200	40.847138735	-73.85496777
36005007300	40.814674592	-73.90938827
36005017100	40.840393162	-73.90747789
36005018101	40.831607397	-73.91611113
36005015200	40.826338592	-73.82492604
36005035800	40.873984436	-73.84259415
36005025100	40.856530046	-73.90773511
36005001900	40.803028296	-73.91467866
36005008500	40.816267221	-73.89907831
36005026100	40.866665765	-73.90588842
36005036800	40.875307499	-73.85595355
36005030701	40.893154619	-73.91055609
36005037100	40.847222854	-73.88738103
36005044800	40.895475328	-73.84130104
36005039200	40.883287345	-73.86474054
36005007200	40.831043563	-73.86069276
36005040100	40.864599962	-73.89765721
36005027900	40.882548755	-73.89724226
36005003700	40.811456779	-73.9121741
36005013800	40.821561733	-73.81012117
36005000400	40.810604518	-73.85241255
36005016100	40.836844919	-73.88501817
36005026400	40.841781075	-73.83209972
36005040600	40.887950966	-73.8570053
36005037400	40.874540536	-73.86667217
36005043500	40.89460139	-73.88197789
36005013100	40.825952493	-73.89789525
36005026701	40.869351227	-73.90122655
36005031800	40.861954694	-73.85156789
36005021700	40.848259955	-73.91322295
36005020200	40.838491109	-73.84757925
36005012901	40.822630048	-73.89873345
36005039500	40.848165756	-73.89669697
36005038302	40.857463442	-73.89498867
36005015300	40.833468013	-73.89412269
36005002300	40.809083946	-73.92584563
36005019500	40.830459998	-73.92252553
36005017300	40.826306491	-73.91651322
36005018400	40.837418423	-73.82928067
36005038500	40.856230187	-73.89248209
36005014702	40.836539626	-73.90440167
36005018302	40.827912354	-73.91875221
36005026702	40.872287773	-73.90011688
36005017702	40.836178693	-73.90954828
36005023502	40.851236511	-73.9035022
36005035000	40.868508349	-73.84824752
36005000200	40.810839282	-73.85917506
36005040304	40.867670229	-73.89519055
36005003900	40.809718893	-73.92142272
36005002800	40.821603733	-73.87820967
36005023702	40.860631753	-73.89732959
36005004100	40.811380367	-73.91941488
36005031600	40.861971036	-73.84872456
36005046202	40.879088157	-73.83395571
36005044400	40.899498887	-73.84373971
36005046201	40.874346777	-73.82737417
36005007600	40.833378732	-73.86765587
36005023100	40.846183464	-73.90247258
36005009000	40.821693766	-73.84183254
36005016500	40.84306496	-73.90029436
36005043600	40.897295691	-73.84976304
36005036100	40.842279943	-73.87957056
36005038800	40.879601801	-73.85535727
36005039000	40.881230042	-73.86076903
36005039700	40.861885402	-73.8854426
36005041800	40.897124997	-73.85848898
36005034000	40.868440564	-73.86292339
36005019700	40.835205008	-73.91997601
36005038900	40.856421124	-73.88498253
36005025600	40.84439098	-73.85021873
36005020501	40.847470119	-73.92369186
36005044901	40.897494887	-73.87340913
36005001600	40.818847707	-73.85807621
36005040400	40.886169224	-73.85134868
36005021601	40.837540394	-73.86482122
36005022701	40.846825167	-73.911046
36005022702	40.844517505	-73.91331602
36005016000	40.831117554	-73.81751938
36005017901	40.834835518	-73.9151854
36005029600	40.855376121	-73.84509582
36005005100	40.813192246	-73.92758436
36005037200	40.873804301	-73.86327806
36005038700	40.85800518	-73.88922083
36005032600	40.862176305	-73.85547669
36005042500	40.871088278	-73.87903688
36005027600	40.854739384	-73.8215982
36005006400	40.833003221	-73.87223244
36005040303	40.869690563	-73.89349761
36005021200	40.836127023	-73.85892132
36005014701	40.834231629	-73.90533
36005022403	40.856477581	-73.86542153
36005023000	40.849287803	-73.86601723
36005039901	40.863513842	-73.89365462
36005023501	40.852164059	-73.90455719
36005028500	40.886422374	-73.9025491
36005022500	40.840084269	-73.91097467
36005005400	40.82990744	-73.87974308
36005048400	40.886305345	-73.83463282
36005021602	40.837167332	-73.8622719
36005041100	40.87557807	-73.88713948
36005021800	40.837410633	-73.86974436
36005045800	40.885863214	-73.84519992
36005031900	40.912949637	-73.90683898
36005015500	40.835525438	-73.88998413
36005040502	40.86587375	-73.88898424
36005037800	40.879824283	-73.86666241
36005035600	40.866922943	-73.83609434
36005037000	40.873089679	-73.85902064
36005016700	40.84048171	-73.90217318
36005025500	40.860543307	-73.90893833
36005020900	40.843069798	-73.91502998
36005012102	40.826004792	-73.88789794
36005037600	40.874571595	-73.86921911
36005005300	40.852198864	-73.92197808
36005034400	40.868364181	-73.85713228
36005036300	40.844540794	-73.88275874
36005021501	40.849454822	-73.91825121
36005024300	40.852424646	-73.91153824
36005014100	40.823763736	-73.91229794
36005032800	40.861736363	-73.86313021
36005022101	40.838279031	-73.91811998
36005007100	40.818216828	-73.91283624
36005040302	40.867847247	-73.89219906
36005006900	40.821866054	-73.91577345
36005033500	40.894285628	-73.90517995
36005034200	40.868416525	-73.86002624
36005024900	40.857444004	-73.91310355
36005022200	40.83567781	-73.8552133
36005051600	40.849055726	-73.78198469
36005002400	40.816480928	-73.87135276
36005043100	40.881888139	-73.87656099
36005008300	40.813676154	-73.90184053
36005023301	40.849557969	-73.90874867
36005041400	40.903720636	-73.85412561
36005023600	40.845091035	-73.86725648
36005029500	40.884939119	-73.90855982
36005033201	40.859478595	-73.86923461
36005028400	40.849498864	-73.8386953
36005011900	40.82328502	-73.8895563
36005004300	40.813616554	-73.91704937
36005036501	40.84540126	-73.88578981
36005020100	40.842091023	-73.92695756
36005015700	40.833014173	-73.8855177
36005008600	40.819879173	-73.84980807
36005030000	40.852210212	-73.8312441
36005034300	40.909687183	-73.89817558
36005005902	40.824076034	-73.92345493
36005036902	40.842571754	-73.89289111
36005022401	40.855027254	-73.86850217
36005036901	40.844377258	-73.89188234
36005038301	40.857209887	-73.8985095
36005009600	40.834440777	-73.84387886
36005042100	40.881472202	-73.8827803
36047010800	40.641116063	-74.00371037
36047029300	40.687496673	-73.93295826
36047043600	40.613129838	-73.97785695
36047006700	40.684175879	-73.99722308
36047034100	40.673566027	-73.94458663
36047041401	40.601706152	-73.97106555
36047078200	40.637853546	-73.94144285
36047006000	40.622082858	-74.03160434
36047089600	40.658004938	-73.91240943
36047044000	40.613036133	-73.97097363
36047027800	40.606859001	-74.00122096
36047096600	40.640640057	-73.90314191
36047086200	40.650216291	-73.9282257
36047041300	40.689814519	-73.91061992
36047024000	40.628831539	-73.99318585
36047057300	40.728048809	-73.94883031
36047000501	40.695815038	-73.99470023
36047043900	40.6974707	-73.9093075
36047029700	40.681272638	-73.93161777
36047015300	40.668100504	-73.98057594
36047015500	40.670513541	-73.97856125
36047057200	40.596368421	-73.93821609
36047043000	40.609247288	-73.98420352
36047059100	40.72354029	-73.942928
36047029800	40.600826308	-73.98790816
36047010200	40.639284619	-74.0127873
36047054200	40.612802695	-73.96097879
36047114600	40.679206604	-73.89234186
36047027600	40.610896664	-73.99948905
36047042900	40.701799222	-73.92345588
36047098400	40.64657757	-73.89179023
36047093000	40.649929201	-73.91540728
36047043100	40.699660471	-73.91969797
36047096400	40.641950029	-73.90726862
36047044800	40.618113568	-73.9732608
36047029100	40.690426976	-73.93354111
36047089000	40.656989533	-73.91549469
36047098600	40.644935937	-73.89431971
36047004100	40.686599667	-73.98505364
36047092400	40.666932998	-73.91147956
36047023500	40.69251288	-73.95778505
36047006900	40.685234707	-73.99170117
36047023600	40.632190507	-73.98968735
36047007400	40.641841783	-74.01702314
36047079601	40.656596331	-73.95827237
36047026200	40.618728525	-73.99707868
36047005000	40.62413345	-74.03755639
36047121400	40.667464226	-73.86517212
36047057600	40.599873149	-73.94757112
36047047000	40.625591288	-73.98673619
36047043800	40.610326817	-73.97110681
36047150200	40.654632553	-73.98126888
36047040400	40.602185074	-73.9854193
36047005900	40.679400355	-74.00609595
36047079200	40.644764334	-73.95491017
36047040600	40.600509192	-73.98232134
36047036700	40.677521464	-73.9046532
36047027400	40.610949282	-73.99529224
36047067400	40.619823154	-73.93026958
36047041402	40.602422487	-73.96793846
36047026300	40.689468447	-73.94513175
36047102000	40.638377651	-73.88701745
36047021000	40.627626235	-74.00815622
36047038500	40.687455281	-73.926789
36047024700	40.679402553	-73.94929549
36047044100	40.701422714	-73.91405198
36047040100	40.686459414	-73.91274085
36047019600	40.623423344	-74.00418494
36047019400	40.625836701	-74.00110733
36047050803	40.653908237	-73.96062262
36047011700	40.668559269	-73.99329969
36047057100	40.724783906	-73.94761874
36047057400	40.601149708	-73.94433849
36047023800	40.630511574	-73.99143797
36047020400	40.623350126	-74.01322387
36047000900	40.691730734	-73.99162911
36047068800	40.617214353	-73.91910356
36047028502	40.697450709	-73.94088484
36047089200	40.663280764	-73.92192186
36047044300	40.703304354	-73.91668573
36047030900	40.676106876	-73.93299603
36047056900	40.723766994	-73.95236746
36047032800	40.576367634	-73.99768393
36047000502	40.695134936	-73.99286918
36047025800	40.613288322	-73.9874098
36047080000	40.660685935	-73.95376667
36047119000	40.679030043	-73.87156763
36047033100	40.664158379	-73.94200777
36047003700	40.689410091	-73.98474331
36047033900	40.671211771	-73.9420146
36047058600	40.594563054	-73.95461338
36047119800	40.676315336	-73.89439825
36047005800	40.61908864	-74.03218875
36047039900	40.69023567	-73.91755341
36047079000	40.640984328	-73.95370024
36047018100	40.687768131	-73.97237116
36047042700	40.70368317	-73.9271915
36047084600	40.642279321	-73.92746977
36047042800	40.605645632	-73.98432666
36047028100	40.692688821	-73.93992871
36047016900	40.659291772	-73.98128775
36047028501	40.699426473	-73.9420915
36047086800	40.654312709	-73.92973087
36047043500	40.695383214	-73.91218078
36047042200	40.606869521	-73.96999622
36047049700	40.71621909	-73.94459663
36047022700	40.681508712	-73.95724854
36047019500	40.691410044	-73.96749973
36047113000	40.662172431	-73.89647101
36047041000	40.600978856	-73.97545132
36047031900	40.666889727	-73.94939743
36047015000	40.615379093	-74.01075639
36047094402	40.635082727	-73.92078079
36047074800	40.621893238	-73.94689578
36047009800	40.643776213	-74.00811526
36047010100	40.658382397	-73.99983868
36047045600	40.626161548	-73.96662062
36047083000	40.640887168	-73.94550258
36047045800	40.625696778	-73.9690034
36047072000	40.628846477	-73.92004747
36047044200	40.612396653	-73.96559548
36047036502	40.674662453	-73.90766164
36047049900	40.720907748	-73.94687311
36047100400	40.630649497	-73.90380002
36047055500	40.718100685	-73.96328834
36047117800	40.681634768	-73.87430202
36047101000	40.636028024	-73.89497196
36047015100	40.665689104	-73.98258518
36047014500	40.66135595	-73.99494999
36047003900	40.684905781	-73.98083408
36047041500	40.691949072	-73.91438995
36047041800	40.605396274	-73.96485444
36047047200	40.627040923	-73.98412886
36047099600	40.633443539	-73.90778799
36047039700	40.688948953	-73.91914079
36047027300	40.681084166	-73.93743842
36047029000	40.603173751	-73.99434795
36047053300	40.703767427	-73.95736054
36047053400	40.622582385	-73.96283005
36047045000	40.621702218	-73.9728591
36047017200	40.608876914	-74.01035228
36047018400	40.613701252	-74.00714508
36047055000	40.608735854	-73.95231892
36047068600	40.614822822	-73.91728247
36047000200	40.653258005	-74.01108909
36047021200	40.629474267	-74.00584975
36047022200	40.638239426	-73.99296364
36047049400	40.642964006	-73.97382057
36047054900	40.711153894	-73.96573311
36047022100	40.67613553	-73.9543596
36047056800	40.602671944	-73.93781883
36047057000	40.599266696	-73.93688254
36047007800	40.646342213	-74.01236608
36047006300	40.681991197	-74.00129865
36047050202	40.65352417	-73.9752785
36047112200	40.663727857	-73.88592243
36047077200	40.631609274	-73.95317722
36047010400	40.636623949	-74.00838154
36047058000	40.599006735	-73.95545393
36047004700	40.688436777	-74.00164255
36047099200	40.63740343	-73.90128444
36047099400	40.63575958	-73.90439906
36047025000	40.623625661	-73.99583838
36047025400	40.61669712	-73.98384467
36047100600	40.632253076	-73.90088955
36047100800	40.634133009	-73.89806658
36047026000	40.616917169	-73.99234557
36047031100	40.676427022	-73.938969
36047034300	40.673502813	-73.93883791
36047014700	40.659852986	-73.98966572
36047026600	40.612630175	-73.99032522
36047026700	40.683972845	-73.94403812
36047057900	40.734162091	-73.94852279
36047083800	40.641756104	-73.93513524
36047035700	40.668026062	-73.92682375
36047042600	40.605675156	-73.98018901
36047027200	40.608176506	-73.9927382
36047066000	40.609046624	-73.92808011
36047067000	40.612724648	-73.92276801
36047039400	40.598491096	-73.96506814
36047037402	40.586791502	-73.97201633
36047027900	40.689759158	-73.93934454
36047028400	40.605674546	-73.99894274
36047020800	40.625976262	-74.00976753
36047028800	40.604511103	-73.99656257
36047088400	40.662228237	-73.92455035
36047050900	40.703277442	-73.9505642
36047005100	40.683481807	-74.00346864
36047119400	40.67255426	-73.87706531
36047030000	40.597402825	-73.98874416
36047030500	40.677318919	-73.95906251
36047033600	40.577207808	-74.00738486
36047050600	40.648978495	-73.96685851
36047032300	40.666547406	-73.95507441
36047032900	40.663263556	-73.9484194
36047006600	40.632132188	-74.02750097
36047033700	40.669401477	-73.9421817
36047075200	40.626153035	-73.95254581
36047025100	40.687854368	-73.94938781
36047034200	40.574107803	-73.99686306
36047036300	40.672172262	-73.91700927
36047026100	40.692398852	-73.94571465
36047039600	40.597349656	-73.96970671
36047076800	40.618804001	-73.96080171
36047078400	40.634262145	-73.94295589
36047004400	40.630816835	-74.0359606
36047117602	40.686234602	-73.8744476
36047034900	40.668277291	-73.92977807
36047040800	40.601191229	-73.9791356
36047080400	40.658974424	-73.94899021
36047080600	40.661659225	-73.94386141
36047081400	40.653640389	-73.94023809
36047007100	40.683313867	-73.98716713
36047026800	40.610449703	-73.99036207
36047042000	40.609236268	-73.96434093
36047019200	40.628458468	-73.99892793
36047042100	40.697029191	-73.92403834
36047084000	40.641994299	-73.93129227
36047048600	40.638919359	-73.97842562
36047084800	40.6464269	-73.92786091
36047085000	40.645743365	-73.93231603
36047040500	40.681597446	-73.90518504
36047086400	40.65434005	-73.92385008
36047086600	40.656374727	-73.92676207
36047055600	40.603161052	-73.95940577
36047043400	40.610050442	-73.97693754
36047087800	40.658846545	-73.93103386
36047069000	40.619965823	-73.92066914
36047072200	40.632000001	-73.92438559
36047089800	40.662786326	-73.91370794
36047107800	40.65884586	-73.87595649
36047091600	40.659103878	-73.90910122
36047079802	40.657996184	-73.96137333
36047092800	40.652479282	-73.91177481
36047095400	40.638966667	-73.91463256
36047025902	40.696966613	-73.94515406
36047039300	40.695628074	-73.93000523
36047040700	40.684387737	-73.90126736
36047046000	40.631828207	-73.96553083
36047097000	40.647259994	-73.90735296
36047115800	40.668880867	-73.89216261
36047025500	40.697392191	-73.95128603
36047049500	40.712362443	-73.94335677
36047069601	40.626777473	-73.91513872
36047013000	40.63258738	-74.02138413
36047008600	40.647976722	-74.00374398
36047050801	40.651235429	-73.96073608
36047077400	40.631208915	-73.94808356
36047022900	40.685131533	-73.95676155
36047051601	40.638625125	-73.95671229
36047101600	40.643302847	-73.88814096
36047036002	40.576364899	-73.96123872
36047041700	40.693762278	-73.91791779
36047041900	40.695323176	-73.92103304
36047111000	40.660544493	-73.88134575
36047083600	40.637102861	-73.9351275
36047019000	40.621037949	-74.00038578
36047112800	40.661741114	-73.89210887
36047007500	40.681291292	-73.99200517
36047113400	40.667779281	-73.89960811
36047090800	40.67132696	-73.90477135
36047105801	40.649187989	-73.88055675
36047019800	40.619359103	-74.00661784
36047115600	40.668326332	-73.89589489
36047116000	40.669419666	-73.88853049
36047116200	40.669938007	-73.88503497
36047056000	40.604085604	-73.95143593
36047085400	40.644672532	-73.94254938
36047016400	40.608076808	-74.02775286
36047022000	40.636163449	-73.9955596
36047052900	40.705871277	-73.95450556
36047036501	40.675017353	-73.91152331
36047036900	40.679652122	-73.90923344
36047072400	40.634106138	-73.92705534
36047096000	40.64593167	-73.91475731
36047110400	40.657414412	-73.88877088
36047082000	40.653453536	-73.95131016
36047035200	40.573206956	-73.98073692
36047024200	40.625867774	-73.99280953
36047024500	40.682880545	-73.95190111
36047025700	40.698217962	-73.94734505
36047095600	40.635574698	-73.91091783
36047059200	40.592338103	-73.95145092
36047059401	40.593012046	-73.94762585
36047025200	40.619829099	-73.99213922
36047050500	40.708051919	-73.9449453
36047035602	40.577832587	-73.97020037
36047036100	40.669561576	-73.91995815
36047019100	40.695240105	-73.96441856
36047063600	40.609935672	-73.93614299
36047034500	40.673228349	-73.93369381
36047064800	40.617689937	-73.93646055
36047006500	40.679085372	-73.99945401
36047090600	40.670130219	-73.90885968
36047065200	40.614765821	-73.93008206
36047026900	40.681282636	-73.94331716
36047027000	40.605859615	-73.98998579
36047065800	40.608082631	-73.93120034
36047029200	40.597953933	-73.99979005
36047051200	40.646556076	-73.96336641
36047028700	40.69563531	-73.93542789
36047028900	40.693051648	-73.93300417
36047048000	40.630292743	-73.97449962
36047048200	40.633202359	-73.96953675
36047094600	40.644542931	-73.92325555
36047068200	40.616647011	-73.92413047
36047117601	40.684779916	-73.8768795
36047013800	40.624311085	-74.02551751
36047120000	40.67488037	-73.86727308
36047030600	40.591155608	-73.98613396
36047003600	40.634686314	-74.03089775
36047006800	40.635174838	-74.02623031
36047035400	40.580141555	-73.9725993
36047005202	40.61929531	-74.03891328
36047030300	40.675091071	-73.91791574
36047079602	40.65276025	-73.95765464
36047008000	40.648579944	-74.01003793
36047082200	40.653288271	-73.95442807
36047055700	40.722128045	-73.95940759
36047024300	40.687454907	-73.95285587
36047016500	40.669977714	-73.97403846
36047031500	40.676866247	-73.94991984
36047019300	40.691279512	-73.96264045
36047023300	40.688795493	-73.95748988
36047061004	40.579852974	-73.95572593
36047110600	40.657314343	-73.88429815
36047013500	40.672811862	-73.98331377
36047027700	40.686828109	-73.93876035
36047051100	40.707559531	-73.94857899
36047035100	40.668429805	-73.9325475
36047077600	40.630925536	-73.94113611
36047017100	40.656967602	-73.97685254
36047054600	40.613142848	-73.95312308
36047054800	40.609252539	-73.94837719
36047113200	40.661294076	-73.89889226
36047091800	40.66165262	-73.90458559
36047087600	40.660647603	-73.93570571
36047020000	40.620689057	-74.00881988
36047035900	40.670470575	-73.9238539
36047020200	40.622019972	-74.01102152
36047048800	40.640477237	-73.97620886
36047022600	40.641984268	-73.98634766
36047035601	40.580873804	-73.96970918
36047061600	40.57749177	-73.94012519
36047049800	40.645429487	-73.98268114
36047053700	40.700298357	-73.9599548
36047006400	40.628925267	-74.02880926
36047055800	40.603653212	-73.95537791
36047006200	40.624910737	-74.03044607
36047014800	40.616705919	-74.01296162
36047016600	40.618702811	-74.01626278
36047040000	40.597806051	-73.97612226
36047073200	40.627926755	-73.93360626
36047023200	40.636099604	-73.98622063
36047023400	40.633871137	-73.98794062
36047025901	40.694967478	-73.94622372
36047007600	40.644102025	-74.01469738
36047021800	40.634354105	-73.99782307
36047010000	40.641535392	-74.01044565
36047010600	40.638874743	-74.0060398
36047009000	40.647285389	-73.99730234
36047009200	40.645317511	-73.99933902
36047011000	40.644575724	-73.99277162
36047042300	40.699001945	-73.92728891
36047012801	40.63080173	-74.01330347
36047037300	40.683949097	-73.91521534
36047050300	40.71220178	-73.94746239
36047074200	40.626994222	-73.94497537
36047013700	40.67039802	-73.98532311
36047013900	40.667989311	-73.98733691
36047014900	40.66242479	-73.98517526
36047118000	40.689494133	-73.87770401
36047029500	40.684566053	-73.93237576
36047051800	40.637986862	-73.96079588
36047052000	40.637436258	-73.96418577
36047017800	40.606968394	-74.00472389
36047018600	40.615644016	-74.00510621
36047112600	40.664898639	-73.89311171
36047020600	40.624882945	-74.01543904
36047053200	40.626219676	-73.96025533
36047029600	40.600952407	-73.99302535
36047116600	40.674562605	-73.88220524
36047053100	40.70072916	-73.95416978
36047054400	40.613219507	-73.95718994
36047075800	40.616474763	-73.95196188
36047038900	40.699438263	-73.93723507
36047114202	40.682483154	-73.89122601
36047024100	40.692221792	-73.95380363
36047021400	40.631610115	-74.00318124
36047117201	40.680811567	-73.88751491
36047117202	40.682736668	-73.88376468
36047062800	40.590445084	-73.92691611
36047095000	40.636245937	-73.91714646
36047001500	40.694288337	-73.98301001
36047003300	40.688511917	-73.97811058
36047095800	40.640822967	-73.91168692
36047066600	40.593976059	-73.91615071
36047074600	40.618599169	-73.94264443
36047034000	40.572308958	-73.99647456
36047005300	40.674664537	-74.01025171
36047057800	40.599440011	-73.95151271
36047024600	40.618171845	-73.98116864
36047019900	40.684027455	-73.96691941
36047024800	40.621362973	-73.98999318
36047024900	40.68298332	-73.94839042
36047076400	40.631927048	-73.9586432
36047037500	40.687619139	-73.9215159
36047059600	40.591096906	-73.94005642
36047036400	40.58016572	-73.96385426
36047003800	40.634421351	-74.03574419
36047004600	40.627001507	-74.0363237
36047031300	40.676532657	-73.94430793
36047026400	40.614867755	-73.99748143
36047037000	40.587848825	-73.96317048
36047064600	40.615914558	-73.93953518
36047014300	40.663629543	-73.99266383
36047012700	40.68174657	-73.98285174
36047065600	40.613011216	-73.93498246
36047061003	40.581379834	-73.9586694
36047059000	40.589988601	-73.95468581
36047029400	40.595320668	-73.99842394
36047050804	40.652836969	-73.96357172
36047067200	40.618740497	-73.92780053
36047049100	40.703573045	-73.94410001
36047041600	40.602409204	-73.96348766
36047048400	40.634286143	-73.97362712
36047117400	40.682854804	-73.87978402
36047043300	40.697522067	-73.91593861
36047087000	40.654180146	-73.93340382
36047001300	40.697626804	-73.98839465
36047062200	40.584738507	-73.93523631
36047069200	40.623671092	-73.92009822
36047001100	40.693291749	-73.9877098
36047055100	40.71394391	-73.96444419
36047073800	40.622409249	-73.93907747
36047031701	40.673866851	-73.95012377
36047011600	40.635872949	-74.00364956
36047044600	40.615228455	-73.97605873
36047053900	40.702648763	-73.96256052
36047054500	40.70523726	-73.96528999
36047062000	40.578916386	-73.94631832
36047032600	40.576528788	-73.98820829
36047026500	40.686904275	-73.94462091
36047076000	40.621357104	-73.95478858
36047038800	40.592924873	-73.96925155
36047123700	40.696738404	-73.95674045
36047061200	40.580887964	-73.94960451
36047008200	40.650821928	-74.00771043
36047027500	40.683897029	-73.93817849
36047012901	40.681735296	-73.97853038
36047012902	40.680776516	-73.97602149
36047011800	40.6351046	-74.01149005
36047064200	40.612197625	-73.94639412
36047064400	40.613796618	-73.94247951
36047017400	40.603724471	-74.01163184
36047017600	40.602515715	-74.00881198
36047102200	40.636441261	-73.89001062
36047083200	40.641523891	-73.94162414
36047092000	40.658565269	-73.90298657
36047016700	40.664297146	-73.97877532
36047023000	40.637814631	-73.98427911
36047016800	40.604256331	-74.01578182
36047002200	40.643426706	-74.02171601
36047088600	40.657486705	-73.92067684
36047088800	40.653939791	-73.91808952
36047058200	40.598539446	-73.95926168
36047043200	40.610671435	-73.98068721
36047055200	40.608309405	-73.95625915
36047076600	40.633187319	-73.95683932
36047014000	40.620775716	-74.01966931
36047086000	40.649991722	-73.93292766
36047073600	40.624036603	-73.93579445
36047056600	40.60285229	-73.9414031
36047001800	40.655312344	-74.01336374
36047044900	40.71779821	-73.93127051
36047033300	40.665837515	-73.94252559
36047074000	40.627394058	-73.94125692
36047074400	40.622312873	-73.94310293
36047045200	40.620172571	-73.96816181
36047045400	40.618682856	-73.96500242
36047118201	40.687908531	-73.87189767
36047040200	40.596000927	-73.98272328
36047003000	40.638859633	-74.02898903
36047043700	40.693245094	-73.90842415
36047011400	40.63942323	-73.99921189
36047098800	40.643002007	-73.89731492
36047099000	40.639370433	-73.89856213
36047011900	40.675319435	-73.98982164
36047050100	40.715734012	-73.94892016
36047051500	40.719127066	-73.95052909
36047051001	40.646121817	-73.95976766
36047051400	40.642791826	-73.9614284
36047018700	40.694649388	-73.97064069
36047051602	40.641614913	-73.95814393
36047051700	40.720653094	-73.95450008
36047102400	40.632928414	-73.89327608
36047102600	40.629608071	-73.89847986
36047052600	40.636468549	-73.96667691
36047052800	40.630842971	-73.9626053
36047053000	40.627358521	-73.96373548
36047093200	40.637568654	-73.92950844
36047000100	40.70021372	-73.99382642
36047080800	40.657302821	-73.93948678
36047053800	40.618198431	-73.95683502
36047019700	40.688002348	-73.96674664
36047042500	40.701448423	-73.9309585
36047034700	40.672658364	-73.92797377
36047067800	40.626148971	-73.92277892
36047068000	40.621376353	-73.92518778
36047085600	40.648623715	-73.94483489
36047078600	40.634415526	-73.94705527
36047021900	40.671973962	-73.95525892
36047120200	40.67634492	-73.86436362
36047072800	40.62948577	-73.9270041
36047033000	40.579205709	-73.99874551
36047005201	40.621602227	-74.03823195
36047017700	40.661631269	-73.96891188
36047008500	40.675855234	-74.00646622
36047044500	40.705036043	-73.91967151
36047020500	40.677475076	-73.96570301
36047075000	40.6265682	-73.94876597
36047077000	40.636137916	-73.95382686
36047057500	40.732107129	-73.95318916
36047112000	40.666627299	-73.88051973
36047038600	40.592349293	-73.97510795
36047076200	40.625718412	-73.95648571
36047004900	40.687998614	-73.99843655
36047009600	40.646015148	-74.0057848
36047059402	40.594614299	-73.94301806
36047060000	40.587074028	-73.94569594
36047063200	40.599760661	-73.93156841
36047101200	40.639726487	-73.8936679
36047063800	40.60666774	-73.93880982
36047096200	40.645022287	-73.9105091
36047032500	40.667299216	-73.95776556
36047064000	40.610997007	-73.94024626
36047065000	40.619978722	-73.93364678
36047016300	40.679177435	-73.97000217
36047021500	40.673415854	-73.96325304
36047058800	40.589622608	-73.95854718
36047092200	40.655241691	-73.90634132
36047060600	40.586453723	-73.95614135
36047005602	40.612781058	-74.03576107
36047152200	40.643969448	-73.96718649
36047091000	40.665752575	-73.90340789
36047067600	40.624995008	-73.92720075
36047093400	40.648924309	-73.91901476
36047055400	40.607870507	-73.96007165
36047049300	40.707807302	-73.94135383
36047039100	40.699795581	-73.9336555
36047083400	40.641549333	-73.93847493
36047089400	40.661504027	-73.91648518
36047016200	40.613316526	-74.03120887
36047052700	40.708400531	-73.95369504
36047090200	40.667553163	-73.9150076
36047079801	40.660011827	-73.95872042
36047073400	40.627815249	-73.93747786
36047047800	40.633398168	-73.97887419
36047088000	40.661518153	-73.93102152
36047041100	40.687880627	-73.90718112
36047030400	40.592478778	-73.9943847
36047119200	40.677111569	-73.87815779
36047075400	40.621473644	-73.95071147
36047075600	40.616856527	-73.94798938
36047015200	40.614500371	-74.02447124
36047030100	40.677608101	-73.91628188
36047047600	40.630561465	-73.98057086
36047002300	40.699563632	-73.98327527
36047035500	40.664403079	-73.9334889
36047118600	40.681465611	-73.86777998
36047008400	40.653908319	-74.00450797
36047008800	40.650218611	-74.00142441
36047045300	40.706584082	-73.92895758
36047005601	40.615210508	-74.03628979
36047078000	40.634498262	-73.93914917
36047066200	40.609302952	-73.92437276
36047081800	40.653092379	-73.9479752
36047082600	40.645064834	-73.94897267
36047082800	40.640995341	-73.94960328
36047012000	40.632787696	-74.01174255
36047022400	40.64051588	-73.99031154
36047047400	40.628683681	-73.98236624
36047034800	40.5809411	-73.98252894
36047035000	40.577565016	-73.9789208
36047081000	40.659113429	-73.94454846
36047091200	40.665129156	-73.90763461
36047049600	40.643687104	-73.98043785
36047012100	40.671479059	-73.99104924
36047093600	40.648796453	-73.9215835
36047050000	40.648270123	-73.97745495
36047087200	40.653673886	-73.93664902
36047073000	40.626203317	-73.92984283
36047040300	40.684517552	-73.90828474
36047016000	40.618982737	-74.0268671
36047094401	40.638699198	-73.92299084
36047059800	40.587896956	-73.93623545
36047046201	40.627622937	-73.973516
36047070600	40.613665162	-73.89876268
36047097400	40.646979406	-73.89976944
36047016100	40.679883342	-73.97318288
36047044700	40.706690892	-73.92261838
36047039500	40.69296878	-73.92473759
36047096800	40.644142003	-73.90387688
36047114201	40.680457502	-73.89729921
36047040900	40.691120264	-73.90470798
36047042400	40.606747919	-73.97604839
36047039800	40.59544705	-73.97551307
36047038100	40.681047884	-73.92542666
36047009400	40.643356237	-74.00137827
36047013200	40.62799351	-74.01565125
36047013300	40.67518068	-73.98130739
36047013100	40.67771643	-73.97960442
36047014100	40.665435928	-73.98937803
36047101400	40.641662442	-73.8906733
36047023100	40.68578654	-73.9608381
36047011200	40.642252955	-73.99567494
36047015700	40.673052357	-73.97641672
36047017000	40.610133256	-74.01263385
36047039200	40.595851088	-73.96304158
36047112400	40.666003863	-73.88715353
36047028200	40.600710437	-74.00406796
36047017500	40.652137236	-73.99023693
36047070203	40.61148635	-73.85889234
36047120800	40.671306542	-73.86515805
36047058900	40.728957131	-73.94120165
36047047700	40.718218361	-73.94213463
36047115200	40.673269272	-73.89092998
36047050700	40.701409659	-73.94700773
36047012200	40.638148369	-74.01757952
36047070202	40.593222865	-73.89184032
36047122000	40.663886102	-73.86287704
36047056200	40.604518272	-73.94750341
36047085200	40.647000226	-73.93825613
36047087401	40.660474272	-73.93845868
36047053500	40.706142786	-73.96122338
36047072600	40.632413653	-73.93387609
36047070201	40.609312334	-73.90886546
36047000700	40.692347994	-73.99737639
36047069602	40.622373878	-73.90959472
36047070000	40.620041854	-73.90674288
36047021600	40.632795155	-73.99976975
36047055300	40.716457668	-73.95923584
36047031702	40.671196806	-73.95037582
36047078800	40.637470456	-73.94884685
36047020300	40.679955241	-73.96481763
36047111600	40.663866143	-73.87568624
36047041200	40.604157159	-73.97419168
36047018000	40.608300201	-74.00715148
36047037700	40.684088297	-73.92018759
36047046800	40.62147864	-73.98064672
36047020100	40.683849775	-73.96338141
36047025600	40.61499123	-73.98565904
36047051002	40.648751302	-73.96036781
36047052300	40.711682491	-73.95879492
36047052500	40.708904014	-73.95997787
36047048500	40.70784003	-73.93634947
36047118400	40.684305199	-73.86941017
36047054700	40.708530439	-73.96658643
36047037401	40.588003128	-73.96775333
36047028600	40.599611972	-74.0016658
36047060800	40.584262319	-73.95011761
36047046400	40.62464078	-73.9784048
36047002000	40.648055884	-74.01596098
36047051900	40.715715354	-73.95515757
36047109800	40.652662822	-73.90164512
36047002100	40.703183137	-73.98649417
36047103400	40.634501294	-73.88318763
36047007000	40.638227081	-74.02424242
36047048100	40.713860999	-73.93850177
36047111800	40.668753816	-73.87601927
36047048900	40.702920323	-73.9392588
36047036200	40.578116923	-73.96400871
36047000301	40.696352458	-73.99737854
36047085800	40.650194432	-73.93901684
36047031400	40.586124156	-73.99233233
36047090000	40.666242115	-73.91981431
36047018501	40.694778279	-73.97415252
36047101800	40.642292417	-73.88563225
36047062600	40.59233457	-73.934438
36047059300	40.725988392	-73.93832892
36047044400	40.615766663	-73.96932212
36047020700	40.674976833	-73.96659801
36047018200	40.612459716	-74.00268138
36047032100	40.666872107	-73.95218262
36047039000	40.592969149	-73.96442687
36047033500	40.667594109	-73.94238906
36047114400	40.672802918	-73.89854738
36047028300	40.695256391	-73.94043771
36047035300	40.668579144	-73.9353142
36047024400	40.621747592	-73.98623669
36047007700	40.67702761	-73.9952088
36047088200	40.660493892	-73.92598134
36047002901	40.694975874	-73.97810132
36047018300	40.691375803	-73.97147811
36047049200	40.640907446	-73.97020472
36047027100	40.678751828	-73.93698285
36047021300	40.668366381	-73.96046638
36047030800	40.586588826	-73.97954474
36047069800	40.612921937	-73.91573094
36047082400	40.648847494	-73.94935797
36047051300	40.711790798	-73.9521656
36047018800	40.617477726	-74.00273952
36047013600	40.626885163	-74.02256679
36047004500	40.688146267	-73.99528652
36047058400	40.594076669	-73.95867499
36047118800	40.679041192	-73.86591332
36047022800	40.639124364	-73.98152987
36047080200	40.657639785	-73.95344087
36047115000	40.673922415	-73.8865225
36047037900	40.680498868	-73.91936546
36047030700	40.675543733	-73.92622084
36047056500	40.730216565	-73.95775635
36047021700	40.672773945	-73.95901733
36047116400	40.67050965	-73.88118248
36047014200	40.622501809	-74.02248101
36047056400	40.606915719	-73.94337359
36047105804	40.646464669	-73.8835977
36047028000	40.602166659	-74.00593728
36047119600	40.67588816	-73.87316284
36047036001	40.575788436	-73.96555882
36047099800	40.629698711	-73.90823616
36047003500	40.685324613	-73.97618041
36047021100	40.697155807	-73.97502952
36047038200	40.591526217	-73.98146658
36047098200	40.650997605	-73.89437166
36047056100	40.726531116	-73.9562532
36047038700	40.690539576	-73.92774789
36047029900	40.678105544	-73.92581183
36047065400	40.612948776	-73.93180757
36047012600	40.634813571	-74.01905846
36047003100	40.691612051	-73.97771682
36047121000	40.670071464	-73.87223543
36047049000	40.638115912	-73.97302199
36047116800	40.678989078	-73.88251916
36047079400	40.64860523	-73.95528663
36047030200	40.595712028	-73.99064714
36047025300	40.692621604	-73.9503368
36047081600	40.653529736	-73.94420557
36047056300	40.734844653	-73.95820593
36047046202	40.624578088	-73.97422969
36047093800	40.650447229	-73.9245579
36047117000	40.677600128	-73.88618366
36047118202	40.688664636	-73.8690024
36047004300	40.688209894	-73.98959962
36047003400	40.639410716	-74.03364019
36047015900	40.675191086	-73.97306479
36047054300	40.700845866	-73.9711608
36047007200	40.640249164	-74.02037435
36047102800	40.627859854	-73.89301493
36047013400	40.629523502	-74.02027494
36047061002	40.575974091	-73.95636772
36047017900	40.684238781	-73.97132616
36047037100	40.680288139	-73.91384055
36047036600	40.582867473	-73.96377543
36047050400	40.64871844	-73.97355557
36047038300	40.684524483	-73.92620568
36047005400	40.617099624	-74.03586567
36047032700	40.662647916	-73.95879236
36047107000	40.649126939	-73.86909886
36047015400	40.61116115	-74.01892679
36081058000	40.707250457	-73.73071996
36081113300	40.76414704	-73.78307532
36081028400	40.682506796	-73.77785587
36081053500	40.715927376	-73.91618454
36081045900	40.739877312	-73.87068055
36081058900	40.706241407	-73.90503891
36081006100	40.762030791	-73.92204087
36081054900	40.702191474	-73.90781244
36081048200	40.714838955	-73.76792282
36081026600	40.691881282	-73.78169505
36081007900	40.769099713	-73.92994521
36081059300	40.710203974	-73.90265069
36081069500	40.726056686	-73.86750933
36081109900	40.767957806	-73.78645389
36081077904	40.720968519	-73.81413055
36081045700	40.737721745	-73.8698383
36081134100	40.735258039	-73.79118426
36081114100	40.76909305	-73.796688
36081018102	40.744291621	-73.92226871
36081026901	40.746871547	-73.88221812
36081071303	40.725825524	-73.84962891
36081066701	40.721779287	-73.89137915
36081059100	40.70811189	-73.90978068
36081054000	40.712800317	-73.7432258
36081044800	40.711022962	-73.80263144
36081027100	40.745214895	-73.87948578
36081091900	40.777304758	-73.84560723
36081115100	40.768571695	-73.80762994
36081140300	40.748136195	-73.76962853
36081025400	40.696666026	-73.79443408
36081074500	40.736045874	-73.85080921
36081053000	40.696338227	-73.7525404
36081085500	40.759641783	-73.82363372
36081055100	40.701595028	-73.90391172
36081046100	40.741723769	-73.87126639
36081033900	40.759023726	-73.87983826
36081006502	40.76679519	-73.91511948
36081103300	40.779179165	-73.80966031
36081054200	40.71907769	-73.74648751
36081052200	40.700444645	-73.75736835
36081012800	40.698262804	-73.84012305
36081054500	40.705547987	-73.91262114
36081062200	40.691947977	-73.72887941
36081053100	40.723058157	-73.90833296
36081069300	40.728808928	-73.86328361
36081035100	40.759099287	-73.87704632
36081129102	40.731609093	-73.75436639
36081074900	40.713252849	-73.84008364
36081009800	40.685400112	-73.83120791
36081080900	40.733872358	-73.82232616
36081045000	40.714149546	-73.80476075
36081044301	40.74073749	-73.85945969
36081044302	40.739812384	-73.8640619
36081044602	40.708186952	-73.79984744
36081061301	40.708973184	-73.89322303
36081013800	40.706579341	-73.82516093
36081086400	40.673344792	-73.83159449
36081061800	40.676894375	-73.73641813
36081052600	40.697096674	-73.75976068
36081084601	40.667339819	-73.82174473
36081008100	40.770080609	-73.93358081
36081028000	40.68831423	-73.77972557
36081058700	40.707140498	-73.90026753
36081043400	40.696199768	-73.77864268
36081035800	40.675790234	-73.75097865
36081051300	40.73189825	-73.89751668
36081133300	40.73190427	-73.7793232
36081028300	40.751174348	-73.8848654
36081014400	40.698530294	-73.82850801
36081062500	40.704129083	-73.88239853
36081014500	40.764280946	-73.90750822
36081061302	40.70932416	-73.88341766
36081101700	40.77979143	-73.79825217
36081008300	40.772620234	-73.92869602
36081052500	40.718969911	-73.90663726
36081161700	40.728816794	-73.71764354
36081018101	40.744509746	-73.92412229
36081065600	40.659912916	-73.72959819
36081053601	40.706717587	-73.74587295
36081053200	40.700101876	-73.74909151
36081001000	40.690754711	-73.85928965
36081051600	40.702723974	-73.74726166
36081074300	40.732297979	-73.84924944
36081053401	40.699830881	-73.74414882
36081139900	40.749849933	-73.76245663
36081001900	40.748554768	-73.94501082
36081014800	40.694520897	-73.82241176
36081032800	40.671839096	-73.75569402
36081100801	40.610408492	-73.76651996
36081058500	40.70437096	-73.89942019
36081064102	40.702070931	-73.85346115
36081068200	40.667788957	-73.75041145
36081047600	40.72244944	-73.77122348
36081009400	40.681410533	-73.83651122
36081029500	40.756001799	-73.90672651
36081059400	40.698469141	-73.73118434
36081010000	40.681153822	-73.82888539
36081059900	40.717245058	-73.90213138
36081059500	40.713738231	-73.90830041
36081059000	40.701257706	-73.7369857
36081027500	40.752153719	-73.87556898
36081027900	40.751663287	-73.88021631
36081028100	40.752220226	-73.88259187
36081029300	40.751920863	-73.89941751
36081050201	40.708802243	-73.76490347
36081023800	40.705222222	-73.80903755
36081050202	40.710189266	-73.75929237
36081012601	40.693694884	-73.8374237
36081094700	40.785577109	-73.84137146
36081067700	40.719110625	-73.87243057
36081062000	40.681106503	-73.73781797
36081013600	40.706599401	-73.82865698
36081014300	40.766299883	-73.9115115
36081067900	40.724114933	-73.87018307
36081150701	40.762233504	-73.7397296
36081063500	40.704743265	-73.86696535
36081069701	40.726795733	-73.86022762
36081069702	40.72229181	-73.86282539
36081071306	40.726069777	-73.85609809
36081126700	40.720245601	-73.79784609
36081016100	40.755083657	-73.9145864
36081072900	40.712811916	-73.85218147
36081000200	40.693291071	-73.86612848
36081074100	40.728281633	-73.84704742
36081016800	40.679374064	-73.81723374
36081047200	40.717584649	-73.77891734
36081018501	40.738709727	-73.92243129
36081014202	40.698690498	-73.82031219
36081058300	40.701944804	-73.89764394
36081004700	40.760287914	-73.93315814
36081087100	40.75897832	-73.83364196
36081023200	40.70958949	-73.81128087
36081102900	40.783907924	-73.8073742
36081025900	40.748577853	-73.9035261
36081026100	40.747212487	-73.90060163
36081113900	40.76423345	-73.79062521
36081114700	40.768258785	-73.80195504
36081026902	40.744614088	-73.88295405
36081027000	40.688684169	-73.79139844
36081046900	40.745196595	-73.87718425
36081025700	40.750103363	-73.90517568
36081045600	40.716576837	-73.79397631
36081029100	40.751331306	-73.89515159
36081026500	40.745078713	-73.89335025
36081119300	40.757186135	-73.79962145
36081119500	40.754867825	-73.79947227
36081064600	40.6727744	-73.74233645
36081047900	40.735414045	-73.88363115
36081124100	40.726801223	-73.8024195
36081067100	40.724475082	-73.87810256
36081051000	40.709711911	-73.75371557
36081133900	40.728639351	-73.79003852
36081099701	40.780946605	-73.78986148
36081140902	40.744884877	-73.78214802
36081032900	40.764435439	-73.88273281
36081063302	40.70539302	-73.87141131
36081157902	40.741579958	-73.71199838
36081157903	40.733806211	-73.70757728
36081001800	40.690279187	-73.85200977
36081036100	40.761283163	-73.87241646
36081033402	40.675276423	-73.77180918
36081037500	40.751347894	-73.87000084
36081073900	40.723694797	-73.8442723
36081037900	40.755473507	-73.86408414
36081038400	40.693344347	-73.74763449
36081047000	40.711293752	-73.77729825
36081077906	40.729404027	-73.81873289
36081019000	40.685386127	-73.79522201
36081018502	40.740554544	-73.92206485
36081024500	40.739491676	-73.90490605
36081002400	40.697175468	-73.84656584
36081018800	40.681642544	-73.79978836
36081058100	40.70397604	-73.89378859
36081057700	40.700391457	-73.89070774
36081092200	40.572843422	-73.86079331
36081057900	40.703479485	-73.89006828
36081049900	40.731084777	-73.88330784
36081050700	40.726989866	-73.88157333
36081013400	40.705280984	-73.83498187
36081079702	40.751346778	-73.82941983
36081046700	40.745451991	-73.87458991
36081027300	40.752197331	-73.8727732
36081027700	40.752707888	-73.8779429
36081083800	40.670295144	-73.81950984
36081019400	40.685936776	-73.80341074
36081049500	40.725351648	-73.89046344
36081049600	40.716950197	-73.75311898
36081091602	40.56187215	-73.8911511
36081050400	40.705119058	-73.76435857
36081066100	40.717512331	-73.88178859
36081013000	40.700345887	-73.83783523
36081050800	40.706983961	-73.75542227
36081051200	40.710410518	-73.75011955
36081101002	40.599529103	-73.74156087
36081052000	40.701139557	-73.75468785
36081027600	40.687588159	-73.7862399
36081052400	40.70122775	-73.76195962
36081026400	40.69223098	-73.78579133
36081018200	40.676156671	-73.79910151
36081018600	40.679895368	-73.79889435
36081004001	40.683248062	-73.84587448
36081004002	40.681542786	-73.84297351
36081045800	40.715261364	-73.79092695
36081046600	40.71400967	-73.78509966
36081005500	40.753794643	-73.92778876
36081054700	40.70362931	-73.9097111
36081144100	40.755671487	-73.76382207
36081079900	40.746988615	-73.82737571
36081055300	40.698950307	-73.90654915
36081086100	40.756813166	-73.81787618
36081005000	40.677673378	-73.85488203
36081022900	40.734346888	-73.91136784
36081011000	40.687313917	-73.83501419
36081070300	40.716278059	-73.85935657
36081051100	40.727286469	-73.90017873
36081070900	40.719267174	-73.85502242
36081030600	40.664903388	-73.78036197
36081059600	40.697137079	-73.73705632
36081059800	40.698301569	-73.74066731
36081024000	40.703277401	-73.80507911
36081060000	40.695062986	-73.73330305
36081060600	40.691747052	-73.73533092
36081060701	40.717243461	-73.89397993
36081026300	40.745666045	-73.89707997
36081011700	40.77222975	-73.91045567
36081011900	40.771205446	-73.90606391
36081012100	40.772758618	-73.90351407
36081012400	40.695236776	-73.83431594
36081065900	40.715545617	-73.88247642
36081012602	40.693200477	-73.84071563
36081134700	40.737936328	-73.78111653
36081041400	40.699649602	-73.78074612
36081044000	40.702676756	-73.78464656
36081055500	40.697225117	-73.90327855
36081037600	40.687819154	-73.75414818
36081062300	40.704385479	-73.87818596
36081099802	40.593399535	-73.75845757
36081003600	40.683771432	-73.8568174
36081004200	40.681814548	-73.85796412
36081062400	40.685814278	-73.74206044
36081062600	40.68199365	-73.7481149
36081021400	40.706074359	-73.81515774
36081122300	40.734938504	-73.79945568
36081060300	40.713922237	-73.8990017
36081049301	40.732367337	-73.89425151
36081010100	40.778402896	-73.91625566
36081017200	40.682345195	-73.81134898
36081015200	40.693787331	-73.81373528
36081020600	40.694381596	-73.80929654
36081055800	40.722533616	-73.74170481
36081014201	40.700973922	-73.8246411
36081064101	40.699114509	-73.85167245
36081045200	40.71458543	-73.79955992
36081045400	40.712629833	-73.79603856
36081015801	40.688895118	-73.81225882
36081105900	40.77376586	-73.8070574
36081001200	40.69427413	-73.86085308
36081092500	40.782481697	-73.84476814
36081115700	40.767572673	-73.81516958
36081116100	40.766835002	-73.82571268
36081040900	40.749663037	-73.86759211
36081027400	40.684905026	-73.78898897
36081118500	40.759470308	-73.80382248
36081011600	40.688814918	-73.83881421
36081013500	40.77064858	-73.89897616
36081042700	40.743716424	-73.85381096
36081050500	40.729052213	-73.87470072
36081120300	40.748799867	-73.8125809
36081120500	40.751274163	-73.81710933
36081122701	40.733303431	-73.80710015
36081124700	40.728082701	-73.79625096
36081129104	40.738089139	-73.75009299
36081026200	40.691008639	-73.79208777
36081018700	40.736647791	-73.92468379
36081157101	40.738543677	-73.7196339
36081145102	40.753246812	-73.77809553
36081033700	40.758730715	-73.88262795
36081079701	40.7533431	-73.82475603
36081084500	40.749964867	-73.82023427
36081085900	40.754985543	-73.82080025
36081002000	40.691406432	-73.84953606
36081036300	40.759679306	-73.86941576
36081116300	40.76381761	-73.81920876
36081104700	40.774815803	-73.82037101
36081115900	40.768639711	-73.82075529
36081064500	40.709111494	-73.85219844
36081039400	40.689639332	-73.75877967
36081098700	40.792429733	-73.8087252
36081035700	40.767966685	-73.8712892
36081090700	40.774248292	-73.83790977
36081025302	40.744217956	-73.91314421
36081048000	40.712883433	-73.77300096
36081077300	40.710930773	-73.83529863
36081002600	40.697260314	-73.8430918
36081005300	40.760344563	-73.9292713
36081003700	40.762173222	-73.94358979
36081008600	40.67710323	-73.84113383
36081099900	40.791773518	-73.7766876
36081108500	40.772458879	-73.78903077
36081128300	40.733898453	-73.76881573
36081136700	40.744177947	-73.76029841
36081083700	40.744722932	-73.81978322
36081002200	40.695980168	-73.85058076
36081118700	40.759632261	-73.81287972
36081048900	40.737218765	-73.8922131
36081144700	40.756880199	-73.77241533
36081005700	40.756954397	-73.92567261
36081005900	40.759700359	-73.92392537
36081054800	40.723203145	-73.75127935
36081046400	40.716826139	-73.78698394
36081127700	40.724371895	-73.78339409
36081015700	40.755015044	-73.92192537
36081056500	40.69423102	-73.89685168
36081010800	40.688610255	-73.83059727
36081109700	40.770356261	-73.77726951
36081046300	40.744003135	-73.87109903
36081141700	40.744781761	-73.79171889
36081053900	40.710517627	-73.91656113
36081047100	40.740978516	-73.87657011
36081048500	40.739696115	-73.88460722
36081066400	40.650572798	-73.74506245
36081115500	40.767838319	-73.81179142
36081116700	40.762173434	-73.81244356
36081000600	40.685907408	-73.8637283
36081000800	40.687348108	-73.85826039
36081059200	40.701240037	-73.72972329
36081000400	40.689682979	-73.86477199
36081050000	40.711946213	-73.76361686
36081014100	40.766990405	-73.90669015
36081002800	40.692425691	-73.8443883
36081003100	40.753175919	-73.93390405
36081003800	40.684799968	-73.84749367
36081003900	40.762802276	-73.9409305
36081005100	40.755639676	-73.93213793
36081062100	40.709999972	-73.87266464
36081063700	40.708338951	-73.86230493
36081065501	40.71475409	-73.8666264
36081010200	40.678777953	-73.82296745
36081044601	40.704953014	-73.79779082
36081046000	40.708256667	-73.7934899
36081021200	40.700915529	-73.81155811
36081065000	40.669459183	-73.74482362
36081013700	40.768971184	-73.90491469
36081006900	40.77150502	-73.92216785
36081060800	40.693603204	-73.74130867
36081061400	40.686119628	-73.72951457
36081007700	40.766732628	-73.93173282
36081045500	40.73631258	-73.86232532
36081065703	40.715118722	-73.8752975
36081030904	40.763522743	-73.8909727
36081055900	40.694356756	-73.90171319
36081012200	40.696531959	-73.83108342
36081038301	40.760630935	-73.84124766
36081015000	40.693406084	-73.82115578
36081120100	40.753212043	-73.81405923
36081014000	40.703725687	-73.82904911
36081012000	40.691534548	-73.82867302
36081042400	40.69538479	-73.77226722
36081014700	40.762997666	-73.91075212
36081014900	40.761853862	-73.91444419
36081015300	40.758081576	-73.91364739
36081015400	40.692196252	-73.82055406
36081015600	40.69034241	-73.82061172
36081015802	40.68754542	-73.81963592
36081055700	40.698690749	-73.8983083
36081016400	40.685080091	-73.81655696
36081016600	40.681273148	-73.82070204
36081009700	40.776481527	-73.91860246
36081146300	40.759471216	-73.78106008
36081018000	40.675795179	-73.80532822
36081146700	40.761212229	-73.77315201
36081061000	40.690134563	-73.7432759
36081061200	40.688283581	-73.73672302
36081023000	40.712641689	-73.80814561
36081052100	40.72086384	-73.90153076
36081024700	40.742352327	-73.89941321
36081044400	40.705783579	-73.78178713
36081046800	40.710492346	-73.78228041
36081056100	40.69309318	-73.88549935
36081117100	40.763255944	-73.80571094
36081040500	40.749866996	-73.86284521
36081040700	40.750382325	-73.86561397
36081093800	40.581780282	-73.82997271
36081027200	40.683577338	-73.79132011
36081051700	40.724576925	-73.90027918
36081009100	40.775856255	-73.92967709
36081111300	40.767229098	-73.76335155
36081112300	40.766291767	-73.77124501
36081125700	40.724129104	-73.80793112
36081107201	40.603686657	-73.8219273
36081068300	40.734969942	-73.8688526
36081071702	40.733465694	-73.86260197
36081028500	40.75146611	-73.88711607
36081028700	40.750966612	-73.88943495
36081028900	40.751276913	-73.89190157
36081030903	40.757948537	-73.89006492
36081032700	40.758436583	-73.88541772
36081157901	40.744720926	-73.70458216
36081084602	40.665037111	-73.81661172
36081080301	40.744766617	-73.83088382
36081017900	40.744689165	-73.93027703
36081035300	40.759613885	-73.87412557
36081016900	40.748272536	-73.91436134
36081047500	40.733676705	-73.87537852
36081068700	40.730238946	-73.86922331
36081037700	40.755661449	-73.86871362
36081071305	40.724153005	-73.85148826
36081073100	40.710962982	-73.846364
36081055200	40.727761818	-73.74961259
36081040000	40.698147637	-73.76486334
36081025100	40.74492593	-73.90965566
36081040300	40.750670893	-73.86044375
36081025301	40.74456616	-73.91651424
36081041300	40.744736307	-73.86130797
36081041500	40.746626467	-73.85661279
36081066300	40.721114989	-73.87738001
36081066501	40.719339149	-73.88737652
36081056200	40.724638172	-73.73319562
36081162100	40.728477557	-73.72974027
36081071100	40.722012255	-73.85229872
36081072300	40.716239993	-73.84774398
36081073700	40.718441138	-73.84323893
36081063200	40.676518238	-73.74051186
36081061602	40.677548609	-73.72924465
36081048100	40.742218976	-73.88505206
36081048300	40.741706419	-73.89269973
36081033000	40.670134822	-73.76373109
36081099801	40.598081879	-73.7575982
36081018402	40.678947903	-73.79436109
36081023600	40.707343683	-73.80491906
36081047300	40.737283711	-73.87603604
36081043200	40.691326211	-73.7758103
36081015500	40.760034834	-73.91759672
36081050600	40.705792782	-73.75966934
36081015900	40.755786595	-73.91834235
36081145900	40.754209562	-73.79194883
36081120700	40.750800129	-73.80097401
36081051800	40.701838355	-73.75200957
36081046500	40.746966471	-73.87029801
36081027800	40.686097489	-73.78291581
36081097203	40.601046787	-73.78011901
36081100802	40.602963692	-73.76321359
36081099100	40.790311777	-73.80000512
36081099705	40.787429979	-73.78578849
36081099200	40.595223784	-73.76728617
36081094201	40.58476391	-73.82020499
36081094203	40.585857326	-73.80912081
36081084900	40.754687305	-73.83301549
36081001400	40.695065312	-73.85527157
36081001600	40.689704189	-73.85482876
36081033401	40.679178938	-73.76743658
36081055400	40.727790512	-73.74016096
36081055600	40.725550728	-73.74500323
36081065400	40.662413688	-73.74005095
36081068000	40.663706664	-73.7500902
36081081400	40.670702545	-73.80388815
36081075702	40.724339411	-73.84021087
36081047800	40.719580593	-73.76618458
36081076901	40.716467254	-73.83758158
36081010400	40.682967846	-73.8265467
36081010600	40.685683464	-73.82496423
36081011100	40.778795115	-73.90731304
36081011200	40.68410899	-73.83906747
36081011300	40.776257704	-73.90846565
36081011400	40.687969439	-73.84184434
36081011500	40.774420564	-73.91334604
36081007500	40.76454356	-73.92732992
36081012500	40.770928516	-73.91566704
36081062700	40.703771532	-73.88645391
36081063000	40.68032157	-73.7435592
36081009500	40.774465084	-73.92079722
36081049200	40.722928276	-73.75844222
36081066000	40.658574352	-73.73336327
36081017100	40.749759488	-73.92549733
36081025500	40.750430587	-73.90792497
36081101001	40.598025726	-73.74927964
36081103202	40.60664646	-73.74753011
36081036600	40.68565002	-73.7630966
36081036700	40.76322042	-73.86794173
36081036500	40.759523242	-73.86560506
36081077908	40.725616043	-73.81369461
36081138501	40.754914698	-73.75479819
36081147100	40.761479777	-73.76341765
36081071900	40.734667045	-73.85558285
36081072100	40.73120048	-73.8537574
36081006300	40.764485471	-73.92002538
36081007100	40.769084951	-73.92304343
36081007300	40.766995353	-73.92537311
36081094202	40.590185364	-73.80918768
36081033100	40.774372911	-73.87360444
36081036800	40.68532545	-73.76648234
36081042600	40.688847755	-73.77022103
36081085300	40.757151308	-73.82765179
36081094500	40.78761566	-73.8307916
36081148300	40.774587706	-73.749223
36081092800	40.574807738	-73.85343407
36081093401	40.577817333	-73.84670523
36081093402	40.578761849	-73.84024144
36081020800	40.698438945	-73.8067789
36081024600	40.70120252	-73.79649085
36081018900	40.740081537	-73.92799844
36081024900	40.743206827	-73.90423609
36081046200	40.709855536	-73.78797689
36081117500	40.761471407	-73.79642778
36081118100	40.75949752	-73.78736446
36081056000	40.725439392	-73.7365585
36081043900	40.741869177	-73.85581319
36081119100	40.756665025	-73.80651107
36081142900	40.751070355	-73.78452909
36081145101	40.75514089	-73.784688
36081126500	40.720495081	-73.80370524
36081097202	40.59102215	-73.78011774
36081097204	40.593905864	-73.78112886
36081005200	40.680759851	-73.85466458
36081005400	40.67875814	-73.84876938
36081109300	40.774578344	-73.77401725
36081140901	40.74649328	-73.77491694
36081103201	40.608499549	-73.75529915
36081081800	40.670520033	-73.8090633
36081019600	40.689473733	-73.79990763
36081020200	40.689775186	-73.80774009
36081043701	40.739152182	-73.85104385
36081043702	40.738061904	-73.85651558
36081025800	40.696041808	-73.78727996
36081020400	40.695172454	-73.80341245
36081003200	40.687349943	-73.84677608
36081112900	40.765412834	-73.77676751
36081026700	40.745329223	-73.8880413
36081017800	40.677109285	-73.80869873
36081084000	40.673949713	-73.81765198
36081000100	40.743234132	-73.95069697
36081040200	40.700033542	-73.76876457
36081008700	40.774377278	-73.93458331
36081041100	40.743790614	-73.86541768
36081009900	40.778558212	-73.92308139
36081010701	40.784333829	-73.90380247
36081077500	40.709103668	-73.83233988
36081019200	40.683834383	-73.80058635
36081017400	40.680594952	-73.81049604
36081017600	40.678841958	-73.80965213
36081143500	40.752924774	-73.77023893
36081013200	40.701294299	-73.83438881
36081097300	40.793541902	-73.82101533
36081098100	40.794714798	-73.8160505
36081089200	40.653949686	-73.84638778
36081063800	40.669845683	-73.73303666
36081003000	40.691674159	-73.84728115
36081017000	40.684340424	-73.81191373
36081071600	40.646965542	-73.78656109
36081107202	40.618343359	-73.81209264
36081004401	40.677184178	-73.85935619
36081091800	40.567869894	-73.87258135
36081099703	40.783266218	-73.77488028
36081095400	40.592890412	-73.79950916
36081075701	40.718218528	-73.83481517
36081010500	40.782790054	-73.91294811
36081155101	40.756690124	-73.71428358
36081011800	40.690691148	-73.83391717
36081003400	40.684773245	-73.85818621
36081091601	40.556105574	-73.92021087
36081088901	40.772469176	-73.82820993
36081103900	40.784074924	-73.81906961
36081028800	40.678776074	-73.78593586
36081029400	40.671324836	-73.78106533
36081039800	40.694565417	-73.76480865
36081052800	40.694035225	-73.75873032
36081079000	40.6724789	-73.79656398
36081018401	40.675182693	-73.79219693
36081078800	40.67033333	-73.79036716
36081048400	40.715815372	-73.75993624
36081028200	40.684991241	-73.77388523
36081074700	40.73260252	-73.84520478
36081023500	40.73934233	-73.91760198
36081056700	40.696860749	-73.8921265
36081137700	40.747130025	-73.75001536
36081138502	40.752159986	-73.74551561
36081079300	40.73639055	-73.83143442
36081080302	40.74031724	-73.82627729
36081070700	40.715072115	-73.85556566
36081006202	40.66569697	-73.85470074
36081076902	40.715056547	-73.83407073
36081079200	40.668917244	-73.79691704
36081029900	40.763986461	-73.89935391
36081152901	40.752380476	-73.73369928
36081096400	40.593852516	-73.79252489
36081024300	40.736587996	-73.90218971
36081051500	40.730981443	-73.90149519
36081006501	40.768048532	-73.91767502
36081157102	40.73500051	-73.72508798
36081062900	40.700935588	-73.88289767
36081065702	40.713338933	-73.88295205
36081063900	40.703862787	-73.85707651
36081035200	40.67947715	-73.75761013
36081008800	40.670831794	-73.83875317
36081088400	40.658254216	-73.83430125
36081040400	40.705152933	-73.77078143
36081061601	40.681850484	-73.73188739
36081121100	40.745342167	-73.80474696
36081121500	40.740333291	-73.8059245
36081003300	40.754351715	-73.93812165
36081004300	40.760940305	-73.93751638
36081008500	40.760019712	-73.94072612
36081022002	40.713160462	-73.81447677
36081077903	40.719234194	-73.82158135
36081038302	40.740661155	-73.84086813
36081077905	40.717314979	-73.81288551
36081060100	40.715213526	-73.90241321
36081053800	40.706478867	-73.74253039
36081058200	40.706988929	-73.73755379
36081031700	40.770422535	-73.89326066
36081152902	40.75940059	-73.7240623
36081155102	40.751192051	-73.71515854
36081086900	40.765264349	-73.83377096
[truncated: 166 more rows]
