# Supplementary material for: Prospective Spatiotemporal Cluster Detection Using SaTScan: Tutorial for Designing and Fine-Tuning a System to Detect Reportable Communicable Disease Outbreaks
Source: JMIR Public Health Surveill. 2024 Jun 11;10:e50653. doi: 10.2196/50653 (PMC11200039; doi:10.2196/50653)
Supplement: Multimedia Appendix 2 [file publichealth_v10i1e50653_app2.zip › Multimedia Appendix 2/SpaceTimePermutation sample analysis/input files/NYC ct network file.txt]

36061000900	36085000300
36005000100	36081012301
36005000100	36081031700
36005001900	36061019200
36005001900	36061024000
36005001900	36061024200
36005001900	36081009900
36005002300	36061019200
36005002300	36061024200
36005002500	36061019200
36005002500	36061024200
36005005100	36061021000
36005005100	36061024200
36005006300	36061021000
36005006300	36061021400
36005006300	36061023600
36005011000	36081094500
36005011000	36081097300
36005011800	36081099100
36005011800	36081099705
36005018900	36061023600
36005020100	36061026100
36005020100	36061031100
36005020501	36061026100
36005020501	36061026900
36005020501	36061031100
36005025700	36061029900
36005026900	36061029900
36005027600	36005045600
36005027600	36005050400
36005029301	36061029700
36005029302	36061029700
36005030200	36005050400
36005045600	36005046201
36005046201	36005050400
36005046202	36005050400
36005050400	36005051600
36047001300	36061000800
36047001300	36061001501
36047001300	36061001600
36047001300	36061002500
36047001300	36061002900
36047001800	36047005300
36047001800	36047007700
36047002100	36061000800
36047002100	36061001501
36047002100	36061001600
36047002300	36061001600
36047005300	36047011900
36047005602	36085001800
36047007500	36047011900
36047007700	36047011900
36047016400	36085001800
36047044900	36081019900
36047044900	36081021900
36047052300	36061001402
36047052500	36061001402
36047057900	36081000100
36047057900	36081019900
36047058900	36081019900
36047066600	36081091800
36047070202	36047070600
36047070202	36081091800
36047070600	36047102800
36047103400	36047105804
36047103400	36047107000
36061010602	36081003700
36061011000	36081000100
36061011000	36081003700
36061019200	36061024000
36061019200	36081009900
36061023801	36081003700
36061023802	36081003700
36061024000	36081009900
36061029700	36061030900
36061029900	36061030900
36081038301	36081086900
36081038301	36081087100
36081089200	36081107202
36081094201	36081107201
36081094202	36081107201
36005008700	36005012901
36005008700	36005015900
36005012901	36005015900
36005012701	36005012901
36005012500	36005012701
36005008500	36005008700
36005008700	36005008900
36005008900	36005015900
36005007900	36005008300
36005008300	36005008500
36005003100	36005008300
36005008500	36005008900
36005008900	36005011900
36005009300	36005011700
36005012101	36005012500
36005011900	36005015900
36005012101	36005012701
36005011900	36005012701
36005011900	36005012102
36005012102	36005012701
36005012101	36005012300
36005012101	36005012102
36005009300	36005011502
36005013000	36005013800
36005013000	36005013200
36005011800	36005013000
36005011800	36005013200
36005011800	36005013800
36005026400	36005026602
36005027401	36005027600
36005026400	36005027401
36005037800	36005039000
36005038000	36005039000
36005037800	36005038000
36005038800	36005039800
36005038800	36005039000
36005039600	36005039800
36005038000	36005038200
36005038200	36005038800
36005036800	36005038000
36005036800	36005038200
36005038200	36005038600
36005041400	36005044200
36005043400	36005044200
36005041400	36005043400
36005043400	36005043600
36005043000	36005043600
36005042800	36005043600
36005042800	36005043000
36005044200	36005044400
36005043400	36005044400
36005043600	36005044400
36005042800	36005044400
36005042800	36005044800
36005044400	36005044800
36005043000	36005043400
36005042200	36005043000
36005005400	36005012300
36005005400	36005015700
36005005400	36005005600
36005011502	36005012300
36005005200	36005012300
36005005002	36005005400
36005005002	36005005200
36005005200	36005005400
36005011502	36005011700
36005001900	36005002500
36005002701	36005002702
36005041900	36005042100
36005028300	36005028900
36005028300	36005028700
36005026702	36005040900
36005027900	36005040900
36005027700	36005040900
36005027300	36005040900
36005029500	36005029700
36005029700	36005033500
36005030701	36005033500
36005037800	36005043500
36005037600	36005037800
36005033400	36005037600
36005046000	36005046202
36005035800	36005046202
36005035800	36005038600
36005046201	36005046202
36005045800	36005046000
36005043500	36005044902
36005045600	36005050400
36005039700	36005040702
36005039700	36005040502
36005038302	36005038500
36005038500	36005039700
36005038500	36005039500
36005037900	36005039500
36005023100	36005039500
36005005300	36005020501
36005026500	36005040100
36005033400	36005039700
36005039700	36005042500
36005039000	36005039200
36005042400	36005043000
36005042200	36005042400
36005042400	36005042600
36005042600	36005043000
36005040400	36005042400
36005038600	36005039800
36005042400	36005045800
36005042600	36005045800
36005038600	36005040400
36005038600	36005045800
36005038600	36005046000
36005026500	36005026701
36005042600	36005042800
36005042600	36005044800
36005042600	36005045600
36005045600	36005048400
36005046202	36005048400
36005046000	36005048400
36005006000	36005022000
36005022000	36005036100
36005022000	36005033400
36005001900	36005009300
36005005600	36005006200
36005006000	36005021800
36005005400	36005006200
36005005001	36005005002
36005005001	36005005200
36005004800	36005005400
36005004800	36005005002
36005002800	36005005001
36005029302	36005029500
36005029302	36061030900
36005037200	36005038000
36005042901	36005042902
36005042500	36005042901
36005033201	36005033400
36005037400	36005037600
36005033600	36005037600
36005033400	36005033600
36005006100	36005006300
36005005100	36005006100
36005014100	36005017300
36005006100	36005017300
36005014100	36005014300
36005014300	36005014500
36005004001	36005007800
36005018400	36005019400
36005016600	36005019400
36005019400	36005028400
36005026602	36005027600
36005026400	36005027600
36005027600	36005030000
36005035600	36005046201
36005028400	36005029600
36005020000	36005028400
36005023800	36005025600
36005024400	36005025600
36005025200	36005025600
36005023800	36005024000
36005021601	36005024000
36005021601	36005021800
36005038600	36005038800
36005042300	36005042901
36005041900	36005042300
36005040900	36005041100
36005028100	36005040900
36005026702	36005027300
36005027300	36005027700
36005028300	36061030900
36005033600	36005037400
36005037400	36005037800
36005033201	36005033202
36005034300	36005034500
36005037200	36005037400
36005033202	36005033600
36005033202	36005033400
36005033600	36005033800
36005033800	36005037400
36005033800	36005037200
36005036800	36005037000
36005037000	36005037200
36005033800	36005034000
36005034000	36005037200
36005034200	36005037000
36005034000	36005034200
36005034800	36005036800
36005034800	36005037000
36005034200	36005034400
36005034400	36005037000
36005034400	36005034800
36005033000	36005033800
36005033000	36005033202
36005032800	36005033000
36005032800	36005034000
36005033000	36005033201
36005021001	36005021602
36005001900	36005003300
36005001900	36005003100
36005003100	36005003500
36005031800	36005034800
36005031800	36005032600
36005035000	36005035800
36005026500	36005040900
36005012500	36005015300
36005012500	36005015100
36005024700	36005025700
36005008400	36005009000
36005009000	36005009800
36005000200	36005000400
36005034500	36005043500
36005030701	36005032300
36005033500	36005035100
36005025700	36005026900
36005026900	36005028300
36005024501	36005024700
36005020502	36005024501
36005025500	36005025700
36005026100	36005026900
36005025500	36005026300
36005026300	36005026900
36005026100	36005026300
36005024502	36005025100
36005024300	36005025100
36005025100	36005025300
36005026900	36005027300
36005026701	36005026702
36005026100	36005026701
36005026701	36005027300
36005026300	36005026701
36005026300	36005026500
36005025300	36005026300
36005025300	36005026500
36005023900	36005025300
36005023900	36005025100
36005023900	36005040100
36005023703	36005023900
36005023704	36005023900
36005023703	36005023704
36005040304	36005040900
36005026500	36005040304
36005040303	36005040304
36005040100	36005040304
36005022401	36005033400
36005022401	36005033201
36005022403	36005033000
36005022401	36005022403
36005022403	36005032800
36005032600	36005034200
36005032400	36005032600
36005032400	36005034200
36005032400	36005032800
36005032600	36005034400
36005032600	36005034800
36005029600	36005032600
36005029600	36005031800
36005029600	36005031600
36005036400	36005038600
36005035800	36005036400
36005036400	36005036800
36005036400	36005038200
36005034800	36005036400
36005034800	36005035000
36005035000	36005036400
36005031800	36005035000
36005020502	36005024700
36005033400	36005039300
36005033400	36005036300
36005036100	36005036300
36005004200	36005009800
36005031000	36005036000
36005011000	36005014400
36005006500	36005006700
36005017300	36005018302
36005022701	36005023301
36005022901	36005023100
36005028500	36005029500
36005029500	36005033500
36005025100	36005025500
36005001600	36005007400
36005011000	36005013200
36005021001	36005023800
36005040303	36005040900
36005040303	36005040701
36005040302	36005040501
36005039901	36005040501
36005040501	36005040702
36005039901	36005039902
36005023702	36005039902
36005023703	36005040100
36005023702	36005038301
36005038301	36005039902
36005039700	36005039902
36005038302	36005039902
36005040701	36005040900
36005040702	36005041300
36005040702	36005041500
36005041300	36005041900
36005041900	36005042500
36005041300	36005041500
36005041500	36005041900
36005041500	36005042500
36005040501	36005040502
36005039901	36005040502
36005039700	36005039901
36005040502	36005040702
36005038302	36005039700
36005038500	36005038700
36005031600	36005031800
36005031600	36005035000
36005029600	36005031200
36005029600	36005031000
36005028800	36005029600
36005031400	36005031600
36005035000	36005036000
36005031400	36005036000
36005035800	36005036000
36005035600	36005036000
36005035600	36005035800
36005031200	36005031400
36005031200	36005036000
36005031000	36005031200
36005035600	36005046202
36005031000	36005035600
36005021800	36005024000
36005033400	36005036100
36005012901	36005013100
36005021200	36005021602
36005017701	36005017702
36005014500	36005017701
36005014500	36005014701
36005016700	36005016900
36005016500	36005016700
36005038700	36005039700
36005033400	36005042500
36005038700	36005038900
36005038900	36005039700
36005038900	36005039300
36005039300	36005039700
36005042300	36005042500
36005020100	36005020501
36005019900	36005021100
36005005300	36005020502
36005024501	36005024502
36005020501	36005020502
36005020501	36005021501
36005020502	36005021501
36005021501	36005021502
36005021301	36005021502
36005020501	36005021502
36005021301	36005021302
36005021100	36005021302
36005028400	36005031000
36005001900	36005002701
36005022401	36005023000
36005022401	36005022404
36005022403	36005022404
36005023000	36005033400
36005022404	36005023000
36005022000	36005023000
36005022000	36005023600
36005023000	36005023600
36005022000	36005024000
36005023600	36005024000
36005007200	36005021602
36005021601	36005021602
36005022800	36005024600
36005022800	36005023000
36005006400	36005021800
36005024400	36005024600
36005022404	36005022800
36005007600	36005021800
36005006400	36005007600
36005006200	36005006400
36005005100	36005006300
36005006900	36005007100
36005007100	36005014100
36005006100	36005006500
36005005902	36005006100
36005004300	36005006500
36005004400	36005004800
36005004400	36005006800
36005002800	36005005200
36005002800	36005011502
36005002000	36005003800
36005003800	36005004200
36005004001	36005004200
36005000400	36005008400
36005004001	36005009800
36005007800	36005009800
36005019300	36005019900
36005020100	36005021100
36005018900	36005019300
36005006300	36005019900
36005006300	36005019700
36005006300	36005019300
36005021100	36005021900
36005019700	36005021900
36005021302	36005021900
36005021900	36005022101
36005006300	36005018900
36005006300	36005019500
36005019500	36005019700
36005019900	36005021900
36005005100	36005006500
36005019700	36005022101
36005021501	36005024501
36005024300	36005024501
36005021502	36005024300
36005024300	36005024502
36005021700	36005024300
36005020900	36005021302
36005020900	36005021900
36005021700	36005022701
36005006400	36005006800
36005006800	36005007600
36005007000	36005007600
36005006800	36005007000
36005022403	36005022800
36005024600	36005024800
36005023000	36005024600
36005023000	36005023200
36005023200	36005023600
36005023200	36005023800
36005023600	36005023800
36005023200	36005024600
36005024800	36005025000
36005024600	36005025000
36005024400	36005025200
36005025000	36005025200
36005024800	36005028800
36005025000	36005025400
36005025200	36005025400
36005023200	36005024400
36005023800	36005024400
36005007800	36005009600
36005009200	36005009600
36005013800	36005015800
36005013800	36005016000
36005015200	36005016600
36005020900	36005021700
36005020900	36005022702
36005021700	36005022702
36005024100	36005024300
36005021700	36005023301
36005023301	36005024100
36005024100	36005025100
36005023900	36005024100
36005022901	36005023302
36005022901	36005022902
36005022703	36005022902
36005021900	36005022300
36005020900	36005022300
36005022101	36005022300
36005017901	36005017902
36005018102	36005018302
36005018301	36005018302
36005017702	36005022500
36005017702	36005017902
36005017901	36005018101
36005018101	36005018102
36005017701	36005017901
36005017500	36005017901
36005017500	36005017701
36005017500	36005018101
36005007600	36005021601
36005021602	36005024000
36005021001	36005021002
36005021002	36005021602
36005021002	36005021200
36005007200	36005007600
36005007000	36005007200
36005021602	36005022200
36005007200	36005022200
36005021002	36005022200
36005021200	36005022200
36005007200	36005007800
36005009200	36005022200
36005004800	36005005001
36005004800	36005006200
36005004400	36005004600
36005004200	36005004400
36005002000	36005004600
36005026601	36005028400
36005019400	36005026400
36005018400	36005027401
36005005300	36005024700
36005021502	36005021700
36005014300	36005017701
36005014300	36005017500
36005014702	36005016900
36005014701	36005014702
36005005902	36005006300
36005018102	36005018301
36005004400	36005007000
36005004400	36005007200
36005004200	36005004600
36005001600	36005003800
36005001600	36005002000
36005004001	36005007200
36005004001	36005004400
36005001600	36005004200
36005001600	36005009800
36005000200	36005001600
36005000200	36005002000
36005000400	36005001600
36005025000	36005028800
36005030200	36005046201
36005029301	36005029302
36005030701	36005030900
36005030100	36005030701
36005028300	36005028500
36005027300	36005028300
36005027700	36005028300
36005029700	36005030701
36005028100	36005042100
36005040900	36005042100
36005033700	36005034500
36005002300	36005005100
36005001900	36005005100
36005001900	36005002300
36005003900	36005005100
36005003900	36005004100
36005002300	36005002500
36005004100	36005004300
36005004100	36005005100
36005004300	36005005100
36005002500	36005003900
36005002500	36005002701
36005018101	36005018302
36005017300	36005017500
36005006900	36005017300
36005014300	36005017300
36005028600	36005028800
36005025400	36005028600
36005025400	36005025600
36005025600	36005028600
36005028600	36005029600
36005020000	36005025600
36005020000	36005028600
36005020000	36005029600
36005021001	36005022200
36005020400	36005025600
36005020400	36005021001
36005020400	36005022200
36005020400	36005020601
36005020601	36005022200
36005020000	36005020400
36005020200	36005020400
36005020200	36005020601
36005020000	36005020200
36005009200	36005020601
36005009600	36005020601
36005009600	36005020200
36005009000	36005019400
36005009000	36005011000
36005006200	36005021800
36005006900	36005014100
36005006700	36005006900
36005014300	36005018500
36005014100	36005018500
36005006700	36005007100
36005014500	36005018500
36005013500	36005018500
36005007500	36005018500
36005007100	36005007500
36005007500	36005013300
36005007500	36005007700
36005007700	36005013300
36005006500	36005007100
36005004300	36005007100
36005007300	36005007500
36005007100	36005007300
36005003300	36005004100
36005002702	36005003900
36005002702	36005003300
36005003500	36005007300
36005009600	36005020000
36005028400	36005030000
36005026601	36005030000
36005026601	36005026602
36005026602	36005028400
36005026602	36005030000
36005018400	36005026400
36005028500	36005028700
36005028700	36005028900
36005015500	36005015700
36005015700	36005016100
36005033700	36005034300
36005030100	36005030900
36005029301	36005030900
36005029301	36005030100
36005032300	36005033700
36005033500	36005033700
36005029302	36005029700
36005043500	36005045101
36005033400	36005043500
36005028500	36005033500
36005029302	36005030100
36005028500	36005028900
36005007300	36005007900
36005007700	36005007900
36005003500	36005007900
36005003300	36005003500
36005003100	36005007900
36005023704	36005024100
36005038100	36005038301
36005023502	36005038100
36005037900	36005038100
36005023302	36005038100
36005023302	36005037900
36005023100	36005023302
36005023100	36005037900
36005037900	36005038301
36005037900	36005038302
36005037504	36005039500
36005037504	36005038500
36005037504	36005038700
36005037504	36005039100
36005007800	36005009200
36005007400	36005009800
36005007400	36005008600
36005008600	36005009800
36005008600	36005009000
36005007400	36005008400
36005008400	36005008600
36005043100	36005043500
36005033400	36005042901
36005028500	36005035100
36005015300	36005015500
36005027700	36005027900
36005027900	36005028100
36005043500	36005044901
36005016500	36005022902
36005016700	36005022902
36005035900	36005036502
36005016700	36005017702
36005030900	36005032300
36005016900	36005017702
36005014701	36005014900
36005014900	36005018500
36005036901	36005037300
36005036901	36005039500
36005015100	36005015300
36005014900	36005015100
36005038900	36005039100
36005038700	36005039100
36005037300	36005037504
36005037300	36005039100
36005027600	36005030200
36005041100	36005041300
36005042100	36005043100
36005044902	36005045102
36005043500	36005045102
36005044901	36005044902
36005044902	36005045101
36005045101	36005045102
36005041400	36005041800
36005041800	36005045102
36005041800	36005045101
36005041800	36005043500
36005041800	36005042000
36005037100	36005037300
36005036901	36005037100
36005037100	36005039300
36005036501	36005037100
36005036501	36005036502
36005036502	36005036901
36005039100	36005039300
36005036501	36005039300
36005036300	36005036501
36005036901	36005036902
36005036700	36005036902
36005036502	36005036700
36005015500	36005016100
36005012300	36005015500
36005012300	36005015300
36005012300	36005012500
36005012300	36005015700
36005016100	36005035900
36005027402	36005027600
36005027401	36005027402
36005016400	36005027401
36005016400	36005018400
36005016400	36005016600
36005016200	36005016400
36005016000	36005027401
36005041800	36005043400
36005040800	36005043500
36005042000	36005043500
36005040800	36005042000
36005039400	36005043500
36005039400	36005040800
36005039200	36005039400
36005039200	36005043500
36005039400	36005039600
36005039200	36005039600
36005037800	36005039200
36005039400	36005040600
36005039600	36005040600
36005040600	36005040800
36005039000	36005039600
36005042000	36005042200
36005042200	36005043400
36005042000	36005043400
36005040600	36005042200
36005040400	36005040600
36005039800	36005040400
36005042100	36005042300
36005042300	36005043100
36005042300	36005042902
36005042902	36005043100
36005042901	36005043100
36005035900	36005036300
36005016100	36005036700
36005035900	36005036100
36005006000	36005015700
36005005600	36005015700
36005005600	36005006000
36005013500	36005015100
36005013100	36005013500
36005012901	36005013300
36005007900	36005008700
36005007900	36005008500
36005013100	36005015100
36005012500	36005013100
36005012701	36005013100
36005016000	36005027402
36005015200	36005016200
36005015200	36005015800
36005015800	36005016200
36005013200	36005014400
36005013000	36005014400
36005007600	36005021602
36047055700	36047056100
36047001500	36047002901
36047001500	36047003100
36047046000	36047052600
36047001300	36047002300
36047001300	36047002100
36047019100	36047053700
36047019100	36047054300
36047054500	36047054700
36047053500	36047054500
36047034000	36047034200
36047072600	36047073200
36047030300	36047030700
36047099200	36047099400
36047107000	36047107800
36047102800	36047103400
36047055200	36047055800
36047044800	36047045000
36047034800	36047035000
36047035000	36047035200
36047035000	36047035400
36047005100	36047006300
36047015200	36047016400
36047032600	36047034800
36047002100	36047054300
36047031400	36047034800
36047000200	36047001800
36047000200	36047002000
36047002000	36047002200
36047044600	36047044800
36047058200	36047058400
36047060600	36047060800
36047059000	36047060600
36047061004	36047062000
36047061600	36047062000
36047063800	36047066600
36047063200	36047066600
36047066000	36047066600
36047065800	36047066600
36047066200	36047066600
36047062800	36047066600
36047013600	36047014200
36047046201	36047048000
36047072200	36047072800
36047060800	36047061004
36047014200	36047016000
36047017000	36047017200
36047026400	36047027600
36047056400	36047056600
36047040400	36047042800
36047039100	36047042500
36047006900	36047007100
36047048500	36047049300
36047003500	36047012901
36047080800	36047087000
36047008200	36047008400
36047004700	36047005100
36047005100	36047005900
36047005900	36047008500
36047006300	36047006500
36047004700	36047004900
36047004900	36047006300
36047006300	36047006700
36047121400	36047122000
36047005300	36047008500
36047016800	36047017400
36047006500	36047007700
36047072000	36047072800
36047008400	36047010100
36047008400	36047008800
36047008200	36047008800
36047066600	36047070202
36047069602	36047070600
36047070000	36047070600
36047070201	36047070600
36047069602	36047070201
36047079801	36047079802
36047079601	36047079802
36047046000	36047052000
36047046000	36047052800
36047077400	36047078600
36047042600	36047043200
36047001100	36047001500
36047000301	36047000700
36047056300	36047056500
36047044900	36047047700
36047050803	36047050804
36047050801	36047051002
36047051002	36047079400
36047090600	36047091200
36047094401	36047094600
36047096600	36047096800
36047096600	36047098800
36047005000	36047005201
36047034700	36047035900
36047037300	36047039700
36047036100	36047090000
36047105804	36047110400
36047122000	36081006202
36047036100	36047036300
36047036700	36047040500
36047036700	36047036900
36047117800	36047119000
36047120200	36081004401
36047000100	36047001300
36047001800	36047003000
36047001800	36047002000
36047007000	36047012600
36047003000	36047007000
36047002200	36047007000
36047002200	36047003000
36047001800	36047002200
36047038200	36047040200
36047038200	36047038600
36047003000	36047003400
36047003400	36047003600
36047003000	36047006800
36047006600	36047006800
36047006800	36047007000
36047006800	36047012600
36047003600	36047006800
36047006800	36047013000
36047006600	36047013000
36047006400	36047006600
36047006400	36047013600
36047006400	36047013800
36047004600	36047006400
36047004600	36047013800
36047006600	36047013400
36047013400	36047013600
36047013600	36047013800
36047012000	36047012600
36047012600	36047013000
36047013000	36047013400
36047039200	36047058400
36047058400	36047058800
36047058800	36047059000
36047050803	36047079802
36047005300	36047005900
36047030800	36047038200
36047033000	36047033600
36047036600	36047061003
36047060800	36047062200
36047068800	36047069000
36047075800	36047076000
36047069601	36047069602
36047035700	36047088400
36047027100	36047029900
36047014000	36047014200
36047002901	36047021100
36047002901	36047018501
36047049100	36047050900
36047038900	36047039100
36047038900	36047048900
36047028900	36047039300
36047037500	36047039500
36047057300	36047058900
36047057100	36047058900
36047057900	36047058900
36047061002	36047061004
36047007600	36047007800
36047007800	36047008000
36047007400	36047007600
36047007400	36047010200
36047007400	36047012200
36047007200	36047012200
36047010200	36047012200
36047011800	36047012200
36047007600	36047010000
36047007800	36047009800
36047010000	36047010200
36047008000	36047008200
36047008000	36047009600
36047009600	36047009800
36047009800	36047010000
36047010000	36047010600
36047010200	36047010400
36047009800	36047010800
36047009400	36047009600
36047010400	36047010600
36047010600	36047010800
36047012000	36047012200
36047011800	36047012000
36047010200	36047011800
36047012000	36047012801
36047012801	36047021000
36047012801	36047013200
36047013200	36047020600
36047019200	36047025000
36047060000	36047060600
36047052500	36047054900
36047099000	36047101200
36047012901	36047012902
36047072800	36047073000
36047069800	36047070201
36047100800	36047101000
36047046202	36047046400
36047072600	36047083600
36047107800	36047111600
36047022600	36047022800
36047011200	36047022400
36047093200	36047094401
36047041402	36047042200
36047059800	36047062600
36047030700	36047034700
36047020400	36047020600
36047013200	36047020800
36047020600	36047020800
36047010400	36047011800
36047011800	36047021400
36047010400	36047011600
36047010600	36047011600
36047012000	36047021200
36047011600	36047021400
36047011600	36047011800
36047021000	36047021200
36047021200	36047021400
36047019600	36047021000
36047019400	36047021000
36047004600	36047006200
36047006200	36047013800
36047008800	36047009000
36047009200	36047009400
36047009400	36047010800
36047010800	36047011400
36047009400	36047011400
36047011600	36047021600
36047011600	36047021800
36047021400	36047021600
36047011400	36047011600
36047021600	36047021800
36047019200	36047021400
36047019200	36047021200
36047019400	36047021200
36047019200	36047019400
36047004600	36047005000
36047005000	36047006200
36047013800	36047014200
36047020200	36047020400
36047020400	36047020800
36047019600	36047020800
36047019400	36047019600
36047019000	36047019400
36047041600	36047055600
36047077200	36047077400
36047061200	36047062000
36047009000	36047011000
36047040500	36047114201
36047048400	36047049000
36047054300	36047054500
36047054300	36047054700
36047018501	36047018700
36047018501	36047021100
36047018700	36047021100
36047018700	36047019100
36047039100	36047042300
36047046400	36047047600
36047042100	36047042300
36047089000	36047089200
36047089000	36047089400
36047097400	36047109800
36047119400	36047121000
36047118202	36081000400
36047118202	36047118400
36047118400	36081000600
36047117601	36047117602
36047117601	36047117800
36047117602	36047117800
36047119000	36047119600
36047118201	36047118202
36047117602	36047118201
36047117602	36047118400
36047118201	36047118400
36047117800	36047118400
36047117800	36047118600
36047118400	36047118600
36047118600	36047119000
36047118800	36047119000
36047118600	36047118800
36047118600	36081003400
36047118600	36081003600
36047118800	36081004200
36047118800	36047120200
36047118800	36081004401
36047111800	36047119400
36047111800	36047121000
36047119600	36047120000
36047119000	36047120000
36047061002	36047061600
36047067600	36047073000
36047105801	36047105804
36047012600	36047013400
36047011700	36047011900
36047001800	36047011900
36047074400	36047074600
36047030800	36047034800
36047119600	36047120800
36047120000	36047120200
36047119000	36047120200
36047120200	36081006202
36047120000	36047120800
36047111600	36047122000
36047107800	36047122000
36047120800	36081006202
36047028700	36047038900
36047064800	36047074600
36047064800	36047065000
36047068800	36047069800
36047057500	36047057900
36047053900	36047054500
36047096200	36047096400
36047096400	36047096800
36047096800	36047097000
36047052700	36047052900
36047044900	36081053900
36047048100	36047048500
36047016000	36047016200
36047057300	36047057900
36047058900	36047059300
36047056100	36047056500
36047056100	36047056900
36047056100	36047057300
36047057100	36047057300
36047056900	36047057100
36047051700	36047056900
36047051500	36047056900
36047051500	36047051700
36047051700	36047051900
36047051500	36047051900
36047049900	36047057100
36047049900	36047051500
36047057100	36047059100
36047058900	36047059100
36047049900	36047059100
36047047700	36047049700
36047049700	36047050100
36047021300	36047032700
36047032700	36047079802
36047079801	36047080000
36047032700	36047079801
36047050803	36047079601
36047079801	36047080200
36047050801	36047050803
36047050801	36047050804
36047050600	36047050801
36047079601	36047079801
36047079601	36047080200
36047079601	36047082200
36047079601	36047079602
36047079602	36047082200
36047050803	36047079602
36047050801	36047079602
36047050900	36047053100
36047053100	36047053700
36047053100	36047123700
36047050700	36047050900
36047050700	36047053100
36047025500	36047123700
36047023500	36047024100
36047023500	36047123700
36047024100	36047123700
36047023300	36047023500
36047023300	36047024100
36047024100	36047025300
36047025300	36047026100
36047025300	36047025901
36047025300	36047025500
36047025700	36047050700
36047025700	36047025902
36047049100	36047050700
36047025700	36047028501
36047025700	36047025901
36047025901	36047026100
36047025901	36047028300
36047025901	36047025902
36047026100	36047028300
36047026100	36047028100
36047026100	36047026300
36047026300	36047027900
36047023300	36047024300
36047025100	36047025300
36047025100	36047026300
36047024300	36047025100
36047022900	36047023300
36047022900	36047024300
36047048800	36047049400
36047048600	36047048800
36047048600	36047049000
36047050000	36047050400
36047049600	36047050400
36047049600	36047050000
36047049400	36047050400
36047049200	36047049400
36047050400	36047050600
36047049200	36047050400
36047049200	36047152200
36047050600	36047152200
36047049400	36047049600
36047049000	36047049400
36047048800	36047049000
36047049000	36047049200
36047044900	36047058900
36047047800	36047048600
36047047800	36047048400
36047047800	36047048000
36047048400	36047048600
36047047600	36047047800
36047047200	36047047400
36047046400	36047047400
36047046201	36047046400
36047047600	36047048000
36047048000	36047048400
36047048200	36047048400
36047048000	36047048200
36047003400	36047003800
36047030100	36047037900
36047037100	36047037900
36047029900	36047030100
36047043100	36047044100
36047043100	36047043300
36047044100	36047044300
36047043300	36047044100
36047044100	36081054700
36047043900	36047044100
36047043900	36081054700
36047043300	36047043900
36047043300	36047043500
36047043500	36047043900
36047041700	36047043300
36047041500	36047041700
36047041700	36047043500
36047041500	36047043500
36047039900	36047041500
36047041500	36047043700
36047041300	36047041500
36047041300	36047043700
36047043900	36081054900
36047043900	36081055300
36047043700	36047043900
36047043500	36047043700
36047043900	36081055500
36047043700	36081055500
36047040900	36047043700
36047040900	36081055900
36047039700	36047039900
36047037300	36047040100
36047039900	36047041300
36047040100	36047041300
36047037100	36047037300
36047030100	36047037100
36047030100	36047036900
36047036900	36047037100
36047037300	36047040300
36047036900	36047037300
36047057300	36047057500
36047051300	36047051900
36047050100	36047051300
36047040900	36047041300
36047040100	36047041100
36047040100	36047040300
36047040300	36047041100
36047041100	36047041300
36047036900	36047040300
36047040900	36047041100
36047036900	36047040500
36047040300	36047040500
36047030700	36047035900
36047035900	36047036300
36047034700	36047035700
36047035700	36047035900
36047034900	36047035700
36047034900	36047035500
36047035500	36047035700
36047035900	36047036100
36047030300	36047036300
36047030300	36047036501
36047035700	36047089200
36047035900	36047090000
36047089200	36047090000
36047022900	36047024500
36047024300	36047024500
36047024500	36047024900
36047035500	36047088000
36047088000	36047088200
36047035500	36047088200
36047087800	36047088000
36047086600	36047088000
36047086600	36047087800
36047088400	36047089200
36047088200	36047088400
36047086600	36047088200
36047086800	36047087800
36047080800	36047086800
36047086000	36047087000
36047086000	36047086800
36047086000	36047086200
36047086200	36047086800
36047086600	36047086800
36047086400	36047086600
36047086200	36047086600
36047086200	36047093800
36047086600	36047093800
36047088200	36047088600
36047088400	36047088600
36047088600	36047089200
36047089200	36047089400
36047088600	36047089000
36047086400	36047088200
36047086400	36047088600
36047086400	36047093800
36047088600	36047088800
36047088800	36047089000
36047086400	36047088800
36047088800	36047093400
36047050600	36047050804
36047051200	36047152200
36047050600	36047051200
36047090000	36047090200
36047090200	36047092400
36047036300	36047090200
36047036100	36047090200
36047089400	36047090000
36047089400	36047089800
36047089800	36047090200
36047036300	36047092400
36047089800	36047092400
36047036501	36047036900
36047036501	36047036502
36047036502	36047090600
36047036300	36047090600
36047090600	36047090800
36047036502	36047090800
36047090600	36047092400
36047091200	36047092400
36047091000	36047091200
36047090800	36047091000
36047089000	36047089600
36047089400	36047089600
36047089600	36047089800
36047092800	36047093000
36047091600	36047092400
36047089800	36047091600
36047091600	36047091800
36047089600	36047091600
36047091200	36047091800
36047091600	36047092000
36047091800	36047092000
36047092200	36047092800
36047092800	36047109800
36047092200	36047109800
36047005202	36047005400
36047091000	36047113200
36047113200	36047113400
36047091000	36047113400
36047036700	36047114201
36047114201	36047119800
36047114201	36047114202
36047114201	36047114600
36047114600	36047119800
36047114202	36047114600
36047117000	36047117201
36047117000	36047119800
36047117202	36047117400
36047117201	36047117202
36047116800	36047117201
36047116800	36047117202
36047116800	36047117000
36047116800	36047117400
36047116800	36047119200
36047117400	36047119200
36047116600	36047116800
36047116600	36047119200
36047090800	36047114400
36047036700	36047114400
36047114400	36047119800
36047113400	36047114400
36047088800	36047093000
36047093000	36047093400
36047030100	36047030300
36047114400	36047115200
36047115200	36047119800
36047113400	36047115600
36047114400	36047115600
36047113000	36047113400
36047113000	36047115600
36047112600	36047113000
36047115600	36047115800
36047114400	36047115800
36047112600	36047115600
36047112600	36047115800
36047091000	36047091800
36047091800	36047113200
36047092000	36047113200
36047113000	36047113200
36047088800	36047092800
36047112800	36047113000
36047098200	36047109800
36047109800	36047110400
36047098200	36047110400
36047115200	36047115800
36047115800	36047116000
36047115200	36047116000
36047115000	36047115200
36047115000	36047119800
36047115000	36047117000
36047115000	36047116000
36047116000	36047116200
36047115000	36047116200
36047112400	36047112600
36047112400	36047115800
36047112400	36047116000
36047116600	36047117000
36047116400	36047116600
36047114600	36047117201
36047114202	36047117201
36047112400	36047116200
36047112000	36047112400
36047112200	36047112400
36047112000	36047116400
36047112000	36047112200
36047112600	36047112800
36047112200	36047112800
36047110400	36047110600
36047107800	36047110400
36047110600	36047111000
36047111000	36047111600
36047107800	36047111000
36047107800	36047110600
36047005400	36047005601
36047117400	36047117601
36047117400	36047117800
36047119200	36047119600
36047117800	36047119200
36047119000	36047119200
36047119200	36047119400
36047116400	36047119400
36047119400	36047119600
36047111800	36047116400
36047111800	36047112000
36047084800	36047094600
36047093800	36047094600
36047085000	36047086000
36047084800	36047085000
36047084800	36047086200
36047084000	36047085000
36047084000	36047084600
36047084600	36047084800
36047093400	36047093600
36047084600	36047094401
36047094401	36047095000
36047095000	36047095400
36047072400	36047093200
36047072200	36047072400
36047072400	36047072600
36047072200	36047072600
36047072400	36047094401
36047051800	36047052000
36047072600	36047072800
36047078600	36047078800
36047072400	36047094402
36047072200	36047094402
36047072200	36047095000
36047072000	36047072200
36047069601	36047072000
36047116600	36047119400
36047067800	36047072000
36047095400	36047095800
36047095800	36047096200
36047096200	36047097000
36047097000	36047109800
36047096800	36047097400
36047095800	36047096400
36047095600	36047095800
36047095600	36047096600
36047096400	36047096600
36047095000	36047095600
36047095400	36047095600
36047095600	36047099800
36047099600	36047099800
36047095600	36047099600
36047036400	36047036600
36047101800	36047105804
36047098200	36047101800
36047036200	36047036400
36047095000	36047099800
36047036001	36047036200
36047058000	36047058600
36047036001	36047036002
36047037000	36047058800
36047037000	36047060600
36047036600	36047060800
36047060800	36047061003
36047036002	36047036200
36047036200	36047061003
36047036002	36047061002
36047036400	36047061003
36047059000	36047059200
36047058600	36047059000
36047084000	36047093200
36047084600	36047094600
36047084600	36047093200
36047093600	36047093800
36047093600	36047094600
36047099800	36047100400
36047100400	36047102600
36047097400	36047098200
36047096600	36047099200
36047099000	36047099200
36047097400	36047098800
36047096600	36047099000
36047098800	36047099000
36047097400	36047098600
36047098600	36047098800
36047098200	36047098600
36047098200	36047098400
36047098400	36047101800
36047098400	36047098600
36047098800	36047101200
36047101200	36047101400
36047098600	36047101400
36047067800	36047073000
36047067600	36047067800
36047030000	36047030200
36047030400	36047031400
36047030400	36047030600
36047030200	36047030400
36047030600	36047031400
36047029800	36047040200
36047029800	36047040400
36047040200	36047040400
36047029800	36047030000
36047030000	36047040200
36047030200	36047030600
36047040200	36047040600
36047030600	36047040200
36047030000	36047030600
36047030600	36047038200
36047030800	36047038600
36047030800	36047037402
36047030600	36047030800
36047032800	36047034200
36047032600	36047034200
36047032600	36047032800
36047032600	36047035200
36047034800	36047035200
36047032800	36047033600
36047033600	36047034200
36047034000	36047035200
36047095600	36047099400
36047096600	36047099400
36047099400	36047099600
36047099600	36047100400
36047100400	36047100600
36047057800	36047058000
36047058600	36047059200
36047057800	36047059200
36047059200	36047059401
36047059200	36047060000
36047057800	36047059401
36047057600	36047059401
36047057400	36047057600
36047057600	36047059402
36047059401	36047059402
36047057400	36047059402
36047059401	36047060000
36047059401	36047059600
36047058800	36047060600
36047099400	36047100600
36047100600	36047100800
36047099200	36047100800
36047099800	36047102600
36047100600	36047102600
36047099000	36047101000
36047101000	36047101200
36047100800	36047102400
36047100800	36047102600
36047102400	36047102600
36047101000	36047102200
36047101200	36047102200
36047101000	36047102400
36047102200	36047102400
36047102400	36047102800
36047101400	36047101600
36047101600	36047101800
36047098400	36047101600
36047102000	36047102200
36047101400	36047102000
36047101800	36047102000
36047046201	36047046202
36047045600	36047045800
36047045600	36047053000
36047053000	36047053400
36047053200	36047053400
36047053200	36047076200
36047044800	36047046800
36047024600	36047046800
36047024600	36047044600
36047024600	36047044800
36047043600	36047044600
36047043200	36047043600
36047044000	36047044600
36047045000	36047046202
36047044400	36047044600
36047044400	36047044800
36047044000	36047044400
36047025600	36047043200
36047043000	36047043200
36047043200	36047043400
36047043400	36047043600
36047042600	36047043000
36047043600	36047044000
36047043600	36047043800
36047043400	36047043800
36047042400	36047042600
36047042400	36047043400
36047041200	36047042400
36047040600	36047040800
36047040600	36047042800
36047040800	36047042600
36047040800	36047041000
36047041000	36047042400
36047061004	36047061200
36047057000	36047057400
36047057000	36047059402
36047057200	36047059402
36047057000	36047057200
36047059402	36047059600
36047059600	36047060000
36047059800	36047060000
36047059600	36047062600
36047062600	36047062800
36047059600	36047059800
36047057000	36047062600
36047057000	36047063200
36047073000	36047073200
36047073000	36047073600
36047073200	36047073600
36047073400	36047073600
36047046400	36047047200
36047046800	36047047000
36047024200	36047024400
36047024200	36047047000
36047024200	36047025000
36047024800	36047025000
36047005000	36047006000
36047005201	36047006000
36047005201	36047005800
36047006000	36047006200
36047005800	36047006000
36047005201	36047005202
36047005202	36047005800
36047005400	36047005800
36047005400	36047016200
36047005601	36047005602
36047005601	36047016200
36047005602	36047016200
36047016200	36047016400
36047078800	36047083000
36047006000	36047016000
36047013800	36047016000
36047005800	36047016000
36047042200	36047043800
36047043800	36047044000
36047041200	36047042200
36047041000	36047041200
36047041401	36047042200
36047041200	36047041401
36047041401	36047041402
36047041000	36047041401
36047040000	36047041000
36047040000	36047041401
36047039600	36047040000
36047039600	36047041401
36047045200	36047045800
36047045200	36047045400
36047045600	36047053400
36047045400	36047045600
36047045400	36047053400
36047045400	36047076800
36047044400	36047045200
36047044200	36047044400
36047044400	36047045400
36047042000	36047044200
36047044200	36047045400
36047044200	36047054200
36047042000	36047054200
36047053400	36047076800
36047053200	36047076800
36047076000	36047076800
36047076000	36047076200
36047053800	36047076800
36047054200	36047076800
36047054400	36047076800
36047054200	36047054400
36047053800	36047076000
36047057000	36047062800
36047062800	36047063200
36047057200	36047062600
36047059800	36047062800
36047062200	36047066600
36047067800	36047069200
36047069200	36047072000
36047069200	36047069601
36047067400	36047067600
36047067200	36047067400
36047067200	36047067600
36047067200	36047068000
36047067600	36047068000
36047067200	36047068200
36047068000	36047068200
36047065200	36047067200
36047065200	36047067000
36047067800	36047068000
36047068000	36047069200
36047068000	36047069000
36047014000	36047015200
36047014000	36047016600
36047014800	36047016600
36047014000	36047020600
36047016600	36047020400
36047020000	36047020200
36047016600	36047020200
36047014800	36047015000
36047015000	36047017000
36047020200	36047020800
36047019800	36047020000
36047019600	36047020000
36047018800	36047019800
36047014800	36047020000
36047015000	36047019800
36047015000	36047018600
36047015000	36047018400
36047017000	36047018400
36047018600	36047019800
36047018600	36047018800
36047018400	36047018600
36047018200	36047018400
36047053800	36047054400
36047054400	36047054600
36047041800	36047042000
36047039600	36047041402
36047039400	36047039600
36047039400	36047041402
36047041600	36047041800
36047039400	36047041600
36047054200	36047055400
36047042000	36047055400
36047055200	36047055400
36047054400	36047055200
36047055400	36047055600
36047055600	36047055800
36047041800	36047055400
36047039400	36047058200
36047055600	36047058200
36047058000	36047058200
36047055600	36047058000
36047075200	36047076200
36047075000	36047075200
36047074200	36047075000
36047074000	36047074200
36047074000	36047074400
36047073800	36047074400
36047074200	36047074400
36047073800	36047074000
36047073600	36047074000
36047053800	36047075800
36047075200	36047076000
36047075400	36047076000
36047075200	36047075400
36047075400	36047075800
36047075600	36047075800
36047053800	36047054600
36047068200	36047069000
36047069000	36047069200
36047067000	36047068200
36047003600	36047006600
36047003800	36047004400
36047004400	36047004600
36047004400	36047006400
36047004400	36047006600
36047003600	36047004400
36047016800	36047017000
36047016800	36047017200
36047017200	36047018400
36047017200	36047018000
36047017400	36047018000
36047077600	36047078400
36047017800	36047018000
36047017400	36047017600
36047017600	36047017800
36047019000	36047019600
36047019600	36047019800
36047019000	36047019800
36047018800	36047019000
36047019000	36047025000
36047019000	36047026200
36047018200	36047018600
36047018200	36047018800
36047018200	36047026400
36047018800	36047026400
36047019400	36047025000
36047025000	36047025200
36047025200	36047026200
36047026000	36047026200
36047024800	36047025200
36047026200	36047026400
36047026400	36047026600
36047026400	36047027400
36047054600	36047075800
36047075000	36047075400
36047074800	36047075400
36047074800	36047075000
36047075400	36047075600
36047074800	36047075600
36047074200	36047074800
36047074400	36047074800
36047074600	36047075600
36047074600	36047074800
36047064200	36047075600
36047064200	36047074600
36047064200	36047064400
36047064000	36047064200
36047055000	36047055200
36047054600	36047055000
36047055800	36047056000
36047055000	36047056000
36047055800	36047058000
36047055800	36047057800
36047056000	36047057800
36047054600	36047054800
36047054800	36047064200
36047054800	36047055000
36047056000	36047056200
36047054800	36047056200
36047054800	36047056400
36047056400	36047064200
36047056200	36047056400
36047057600	36047057800
36047056000	36047057600
36047056200	36047057600
36047056200	36047057400
36047056400	36047057400
36047056600	36047057400
36047068200	36047068800
36047067000	36047068800
36047067000	36047068600
36047068600	36047068800
36047065400	36047066000
36047066000	36047066200
36047065200	36047066200
36047065800	36047066000
36047066200	36047067000
36047028000	36047028200
36047066200	36047069800
36047069000	36047069601
36047069000	36047069602
36047069602	36047069800
36047069602	36047070000
36047068600	36047069800
36047067000	36047067200
36047026000	36047026400
36047025200	36047026000
36047026600	36047027400
36047026800	36047027400
36047026000	36047026600
36047026600	36047026800
36047018000	36047018200
36047017800	36047018200
36047018200	36047027600
36047017800	36047027800
36047017800	36047027600
36047017800	36047028000
36047017600	36047028000
36047027800	36047028000
36047028200	36047028400
36047027800	36047028400
36047028200	36047028600
36047027600	36047027800
36047027400	36047027600
36047027200	36047027600
36047028400	36047028800
36047027200	36047028400
36047027200	36047027400
36047027200	36047028800
36047028800	36047029000
36047027000	36047027200
36047028400	36047028600
36047028600	36047029200
36047028600	36047028800
36047029000	36047029600
36047029000	36047029200
36047024200	36047024800
36047024400	36047024800
36047073600	36047073800
36047073800	36047074600
36047064400	36047074600
36047064400	36047064600
36047064600	36047074600
36047064600	36047064800
36047064000	36047064600
36047064000	36047065600
36047064000	36047064400
36047064600	36047065600
36047065000	36047073600
36047065000	36047073800
36047065000	36047067400
36047065000	36047073000
36047065000	36047074600
36047064800	36047065200
36047064800	36047065400
36047065200	36047065400
36047064800	36047065600
36047065400	36047065600
36047065000	36047065200
36047065200	36047067400
36047056400	36047064000
36047063800	36047064000
36047056400	36047063800
36047063600	36047064000
36047063600	36047065600
36047063600	36047066600
36047057200	36047059600
36047024400	36047047000
36047025200	36047025400
36047024600	36047024800
36047024800	36047025400
36047025800	36047026000
36047025600	36047026000
36047025800	36047026600
36047025200	36047025600
36047025400	36047025600
36047025600	36047025800
36047024400	36047046800
36047024400	36047024600
36047047000	36047047200
36047024600	36047025400
36047025600	36047043000
36047025800	36047043000
36047025400	36047043600
36047026800	36047027200
36047027000	36047042800
36047026800	36047043000
36047026600	36047043000
36047027200	36047043000
36047027200	36047042800
36047027000	36047029000
36047029600	36047029800
36047027000	36047029600
36047029200	36047029600
36047027000	36047029800
36047027000	36047040400
36047042800	36047043000
36047056600	36047057000
36047056600	36047056800
36047056800	36047063800
36047056400	36047056800
36047056800	36047057000
36047063600	36047065800
36047065600	36047065800
36047065400	36047065800
36047063200	36047063800
36047056800	36047063200
36047040000	36047040200
36047040000	36047040600
36047039800	36047040000
36047039800	36047040200
36047040000	36047040800
36047038600	36047039800
36047038600	36047040200
36047039600	36047039800
36047038800	36047039800
36047038800	36047039600
36047072600	36047078000
36047077600	36047078000
36047037402	36047038600
36047038600	36047038800
36047037401	36047038800
36047037402	36047038800
36047037401	36047037402
36047019200	36047021600
36047021800	36047022000
36047011400	36047022000
36047011200	36047011400
36047009400	36047011200
36047009000	36047009200
36047010100	36047014500
[truncated: 4,466 more rows]
