# Supplementary material for: Prospective Spatiotemporal Cluster Detection Using SaTScan: Tutorial for Designing and Fine-Tuning a System to Detect Reportable Communicable Disease Outbreaks
Source: JMIR Public Health Surveill. 2024 Jun 11;10:e50653. doi: 10.2196/50653 (PMC11200039; doi:10.2196/50653)
Supplement: Multimedia Appendix 2 [file publichealth_v10i1e50653_app2.zip › Multimedia Appendix 2/SpaceTimePermutation sample analysis/output files/FakeOutput.linelist.csv]

Cluster	Hierarchy	New Individual	IndividualID	DescriptiveLongitude	DescriptiveLatitude	disease_status_final
1	Primary		1664	40.62627865	-73.99966259	CONFIRMED
1	Primary		2509	40.62928125	-73.99048006	CONFIRMED
1	Primary		2518	40.64126801	-74.00594348	CONFIRMED
1	Primary		2502	40.62839768	-73.99523567	PROBABLE
1	Primary		2512	40.62453426	-73.98061548	CONFIRMED
1	Primary		2515	40.61761577	-73.98192806	PENDING
1	Primary		2516	40.60893387	-73.97735685	PENDING
1	Primary		2507	40.62893706	-73.99438674	CONFIRMED
1	Primary		2510	40.63431574	-73.97918788	CONFIRMED
1	Primary		2501	40.6198512	-73.98106409	PROBABLE
1	Primary		2506	40.63887314	-73.9962675	CONFIRMED
1	Primary		1967	40.64333832	-74.00339426	PENDING
1	Primary		925	40.61778703	-74.01034613	CONFIRMED
1	Primary		1433	40.62308712	-73.97384649	CONFIRMED
1	Primary		2032	40.60330031	-74.00042076	PENDING
1	Primary		2504	40.63191338	-73.98732554	PROBABLE
1	Primary		2505	40.62237689	-73.99357595	PROBABLE
1	Primary		2513	40.62880571	-73.9722774	PENDING
1	Primary		2520	40.64213729	-74.00333271	PENDING
1	Primary		1205	40.62728843	-74.02546245	CONFIRMED
1	Primary		2511	40.6143782	-73.97384065	CONFIRMED
1	Primary		2517	40.60610887	-73.99792897	CONFIRMED
1	Primary		2508	40.62531804	-73.97527495	CONFIRMED
1	Primary		766	40.613104	-73.9904187	CONFIRMED
1	Primary		2519	40.64105986	-74.00636932	CONFIRMED
1	Primary		2503	40.62970039	-73.97770802	PROBABLE
1	Primary		2514	40.62460445	-73.97444808	PENDING
1	Primary	New	2529	40.60453424	-73.99971763	PROBABLE
1	Primary	New	2538	40.63417399	-73.97732482	PENDING
1	Primary	New	2540	40.63870563	-73.98094454	PENDING
2	Secondary		2509	40.62928125	-73.99048006	CONFIRMED
2	Secondary		2518	40.64126801	-74.00594348	CONFIRMED
2	Secondary		2512	40.62453426	-73.98061548	CONFIRMED
2	Secondary		2507	40.62893706	-73.99438674	CONFIRMED
2	Primary	New	996	40.66388246	-73.9802093	CONFIRMED
2	Secondary		2510	40.63431574	-73.97918788	CONFIRMED
2	Secondary		2506	40.63887314	-73.9962675	CONFIRMED
2	Secondary		1967	40.64333832	-74.00339426	PENDING
2	Primary	New	134	40.64251325	-73.95791986	PROBABLE
2	Primary	New	76	40.65247821	-73.97956378	PROBABLE
2	Secondary		2504	40.63191338	-73.98732554	PROBABLE
2	Secondary		2513	40.62880571	-73.9722774	PENDING
2	Secondary		2520	40.64213729	-74.00333271	PENDING
2	Primary	New	1435	40.64422515	-73.96466122	CONFIRMED
2	Secondary		2508	40.62531804	-73.97527495	CONFIRMED
2	Secondary		2519	40.64105986	-74.00636932	CONFIRMED
2	Secondary		2503	40.62970039	-73.97770802	PROBABLE
2	Secondary		2514	40.62460445	-73.97444808	PENDING
2	Secondary	New	2538	40.63417399	-73.97732482	PENDING
2	Primary	New	2539	40.64407369	-73.97470881	PENDING
2	Secondary	New	2540	40.63870563	-73.98094454	PENDING
3	Primary	New	812	40.6602761	-73.91648005	CONFIRMED
3	Primary	New	572	40.65494973	-73.92032745	CONFIRMED
3	Primary	New	92	40.65459326	-73.90178348	PROBABLE
3	Primary	New	1365	40.63995929	-73.93026398	CONFIRMED
3	Primary	New	301	40.6542727	-73.93223049	PROBABLE
3	Primary	New	2530	40.66191449	-73.92493123	PROBABLE
3	Primary	New	2531	40.66107386	-73.92337963	PENDING
3	Primary	New	2536	40.64455893	-73.93570566	PENDING
3	Primary	New	2537	40.66162087	-73.92390253	PENDING
4	Primary		2524	40.5872941	-73.80526836	CONFIRMED
4	Primary		2525	40.59220138	-73.7983795	CONFIRMED
4	Primary		2528	40.59498999	-73.80213736	CONFIRMED
4	Primary		2522	40.58592727	-73.82138333	CONFIRMED
4	Primary		2523	40.59836294	-73.79423959	CONFIRMED
4	Primary		2526	40.58865607	-73.79141191	CONFIRMED
4	Primary		2521	40.59780253	-73.80001219	PROBABLE
4	Primary		2527	40.5870776	-73.80831095	CONFIRMED
