# Supplementary material for: Prospective Spatiotemporal Cluster Detection Using SaTScan: Tutorial for Designing and Fine-Tuning a System to Detect Reportable Communicable Disease Outbreaks
Source: JMIR Public Health Surveill. 2024 Jun 11;10:e50653. doi: 10.2196/50653 (PMC11200039; doi:10.2196/50653)
Supplement: Multimedia Appendix 2 [file publichealth_v10i1e50653_app2.zip › Multimedia Appendix 2/SpaceTimePermutation sample analysis/output files/FakeOutput.txt]

                                 _____________________________

                                 SaTScan v10.2 Beta 5 Build 1
                                 _____________________________


Program run on: Tue Jan 30 13:53:39 2024

Prospective Space-Time analysis
scanning for clusters with high rates
using the Space-Time Permutation model.
Adjust for weekly trends nonparametrically.
_______________________________________________________________________________________________

SUMMARY OF DATA

Study period.......................: 2021/01/02 to 2022/01/01
Number of locations................: 2124
Total number of cases..............: 2530
_______________________________________________________________________________________________

CLUSTERS DETECTED

1.Location IDs included.: 36047025000, 36047024200, 36047019000, 36047019400, 36047025200,
                          36047024800, 36047026200, 36047019200, 36047024000, 36047026000,
                          36047047000, 36047019600, 36047018800, 36047023800, 36047019800,
                          36047024400, 36047021200, 36047021600, 36047021400, 36047021000,
                          36047047200, 36047023600, 36047018600, 36047026400, 36047025600,
                          36047025400, 36047026600, 36047024600, 36047047400, 36047020000,
                          36047023400, 36047021800, 36047025800, 36047020800, 36047018200,
                          36047018400, 36047020200, 36047011600, 36047046800, 36047046400,
                          36047026800, 36047015000, 36047047600, 36047022000, 36047014800,
                          36047027600, 36047027400, 36047023200, 36047012000, 36047012801,
                          36047013200, 36047020400, 36047011800, 36047027200, 36047043200,
                          36047020600, 36047023000, 36047043000, 36047010600, 36047010400,
                          36047043600, 36047047800, 36047044600, 36047011400, 36047044800,
                          36047022200, 36047016600, 36047018000, 36047017000, 36047046201,
                          36047017800, 36047010800, 36047027800, 36047046202, 36047022800,
                          36047017200, 36047043400, 36047028400, 36047027000, 36047022400,
                          36047048000, 36047013400, 36047010200, 36047012600, 36047013600,
                          36047010000, 36047011200, 36047022600, 36047048400, 36047028800,
                          36047045000, 36047009400
  Coordinates...........: (40.623626 N, 73.995838 W)
  Span..................: 4.50 km
  Time frame............: 2021/12/12 to 2022/1/1
  Number of cases.......: 30
  Expected cases........: 6.81
  Observed / expected...: 4.40
  Test statistic........: 21.391220
  P-value...............: 0.00000016
  Recurrence interval...: 17007 years

2.Location IDs included.: 36047049600, 36047049800, 36047048800, 36047022800, 36047022600,
                          36047048600, 36047049400, 36047050000, 36047023000, 36047050400,
                          36047049000, 36047022400, 36047049200, 36047023200, 36047011000,
                          36047050202, 36047047800, 36047048400, 36047022200, 36047023400,
                          36047150200, 36047050600, 36047011200, 36047048200, 36047052600,
                          36047152200, 36047022000, 36047023600, 36047017100, 36047009000,
                          36047048000, 36047009200, 36047052000, 36047051200, 36047011400,
                          36047047600, 36047021800, 36047016900, 36047046000, 36047050804,
                          36047009400, 36047051002, 36047050801, 36047051800, 36047051400,
                          36047047400, 36047021600, 36047051001, 36047008800, 36047052800,
                          36047050803, 36047046201, 36047010800, 36047011600, 36047009600,
                          36047014700, 36047014900, 36047023800, 36047047200, 36047079400,
                          36047010600, 36047053000, 36047021400, 36047051601, 36047046400,
                          36047079602, 36047076400, 36047016700, 36047009800, 36047079802,
                          36047045600, 36047051602, 36047079601, 36047046202, 36047019200,
                          36047024000
  Coordinates...........: (40.643687 N, 73.980438 W)
  Span..................: 4.70 km
  Time frame............: 2021/12/12 to 2022/1/1
  Number of cases.......: 21
  Expected cases........: 5.34
  Observed / expected...: 3.93
  Test statistic........: 13.134523
  P-value...............: 0.0011
  Recurrence interval...: 2.5 years

3.Location IDs included.: 36047093400, 36047093600, 36047093000, 36047093800, 36047088800,
                          36047094600, 36047086400, 36047092800, 36047086200, 36047089000,
                          36047088600, 36047084600, 36047084800, 36047086600, 36047086000,
                          36047089600, 36047094401, 36047092200, 36047086800, 36047084000,
                          36047088200, 36047085000, 36047089400, 36047091600, 36047093200,
                          36047109800, 36047088400, 36047087800, 36047083800, 36047094402,
                          36047087000
  Coordinates...........: (40.648924 N, 73.919015 W)
  Span..................: 3.07 km
  Time frame............: 2021/12/24 to 2022/1/1
  Number of cases.......: 9
  Expected cases........: 0.89
  Observed / expected...: 10.16
  Test statistic........: 12.767783
  P-value...............: 0.0016
  Recurrence interval...: 1.7 years

4.Location IDs included.: 36081094202, 36081094203, 36081095400, 36081094201, 36081096400
  Coordinates...........: (40.590185 N, 73.809188 W)
  Span..................: 2.54 km
  Time frame............: 2021/12/23 to 2022/1/1
  Number of cases.......: 8
  Expected cases........: 0.68
  Observed / expected...: 11.84
  Test statistic........: 12.458558
  P-value...............: 0.0023
  Recurrence interval...: 1.2 years

5.Location IDs included.: 36047089200, 36047088400, 36047090000, 36047088200, 36047089400,
                          36047088600, 36047035700, 36047036100, 36047090200, 36047035900,
                          36047089000, 36047088000, 36047034900, 36047086600, 36047089800,
                          36047089600, 36047088800, 36047092400
  Coordinates...........: (40.663281 N, 73.921922 W)
  Span..................: 1.90 km
  Time frame............: 2021/12/24 to 2022/1/1
  Number of cases.......: 6
  Expected cases........: 0.62
  Observed / expected...: 9.66
  Test statistic........: 8.233488
  P-value...............: 0.191
  Recurrence interval...: 5 days

6.Location IDs included.: 36081047000, 36081048000, 36081046800, 36081047200
  Coordinates...........: (40.711294 N, 73.777298 W)
  Span..................: 0.84 km
  Time frame............: 2021/12/25 to 2022/1/1
  Number of cases.......: 4
  Expected cases........: 0.26
  Observed / expected...: 15.58
  Test statistic........: 7.244441
  P-value...............: 0.469
  Recurrence interval...: 2 days

7.Location IDs included.: 36081046400, 36081046600, 36081045800, 36081045600, 36081047200,
                          36081046800
  Coordinates...........: (40.716826 N, 73.786984 W)
  Span..................: 1.27 km
  Time frame............: 2021/12/25 to 2022/1/1
  Number of cases.......: 4
  Expected cases........: 0.37
  Observed / expected...: 10.72
  Test statistic........: 5.865636
  P-value...............: 0.920
  Recurrence interval...: 1 day
_______________________________________________________________________________________________

PARAMETER SETTINGS

Input
-----
  Case File        : S:\BCD\COMDISshared\Analyst_of_the_week\Maven\SaTScan\Cluster Detection Manual\Manuscript\JMIR Public Health and Surveillance\R2\SpaceTimePermutation sample analysis\input files\FakeCaseFile.csv
  Time Precision   : Day
  Start Time       : 2021/01/02
  End Time         : 2022/01/01
  Coordinates File : S:\BCD\COMDISshared\Analyst_of_the_week\Maven\SaTScan\Cluster Detection Manual\Manuscript\JMIR Public Health and Surveillance\R2\SpaceTimePermutation sample analysis\input files\NYC ct coordinates file.txt
  Coordinates      : Latitude/Longitude

Analysis
--------
  Type of Analysis        : Prospective Space-Time
  Probability Model       : Space-Time Permutation
  Scan for Areas with     : High Rates
  Time Aggregation Units  : Day
  Time Aggregation Length : 1

Output
------
  Main Results File : S:\BCD\COMDISshared\Analyst_of_the_week\Maven\SaTScan\Cluster Detection Manual\Manuscript\JMIR Public Health and Surveillance\R2\SpaceTimePermutation sample analysis\output files\FakeOutput3.txt
  Google Earth File : S:\BCD\COMDISshared\Analyst_of_the_week\Maven\SaTScan\Cluster Detection Manual\Manuscript\JMIR Public Health and Surveillance\R2\SpaceTimePermutation sample analysis\output files\FakeOutput3.kmz
  Google Maps File  : S:\BCD\COMDISshared\Analyst_of_the_week\Maven\SaTScan\Cluster Detection Manual\Manuscript\JMIR Public Health and Surveillance\R2\SpaceTimePermutation sample analysis\output files\FakeOutput3.clustermap.html

Data Checking
-------------
  Temporal Data Check     : Ignore cases and controls that are outside the specified temporal study period.
  Geographical Data Check : Ignore observations that are outside the specified geographical area.

Spatial Neighbors
-----------------
  Use Non-Euclidean Neighbors file     : No
  Use Meta Locations File              : No
  Observations with Multiple Locations : One location per observation.

Locations Network
-----------------
  Use Locations Network File : Yes
  Locations Network File     : S:\BCD\COMDISshared\Analyst_of_the_week\Maven\SaTScan\Cluster Detection Manual\Manuscript\JMIR Public Health and Surveillance\R2\SpaceTimePermutation sample analysis\input files\NYC ct network file.txt

Spatial Window
--------------
  Maximum Spatial Cluster Size : 50 percent of population at risk
  Window Shape                 : Circular

Temporal Window
---------------
  Minimum Temporal Cluster Size : 2 Days
  Maximum Temporal Cluster Size : 30 Days

Cluster Restrictions
--------------------
  Minimum Cases in Cluster for High Rates : 2
  Restrict High Rate Clusters             : No

Space And Time Adjustments
--------------------------
  Adjust for Weekly Trends, Nonparametric : Yes

Inference
---------
  P-Value Reporting                  : Default Combination
  Number of Replications             : 999
  Adjusting for More Likely Clusters : No

Cluster Drilldown
-----------------
  Standard Drilldown on Detected Clusters  : No
  Bernoulli Drilldown on Detected Clusters : No

Miscellaneous Analysis
----------------------
  Prospective Analysis Frequency : Daily

Spatial Output
--------------
  Automatically Launch Map                  : No
  Compress KML File into KMZ File           : Yes
  Include All Location IDs in the Clusters  : No
  Cluster Location Threshold - Separate KML : 1000
  Report Hierarchical Clusters              : Yes
  Criteria for Reporting Secondary Clusters : No Cluster Centroids in Other Clusters
  Restrict Reporting to Smaller Clusters    : No

Temporal Graphs
---------------
  Produce Temporal Graphs : Yes
  Cluster Graphing        : All significant clusters, one graph for each, with p-value less than 0.01
  Temporal Graph File     : S:\BCD\COMDISshared\Analyst_of_the_week\Maven\SaTScan\Cluster Detection Manual\Manuscript\JMIR Public Health and Surveillance\R2\SpaceTimePermutation sample analysis\output files\FakeOutput3.temporal.html

Other Output
------------
  Cluster Significant by Recurrance Interval Cutoff : Yes
  Recurrance Interval Cutoff Value:                 : 100 days
  Cluster Significant by P-value Cutoff             : No
  Report Critical Values                            : No
  Report Monte Carlo Rank                           : No

Line List
---------
  Cluster Linelist File            : S:\BCD\COMDISshared\Analyst_of_the_week\Maven\SaTScan\Cluster Detection Manual\Manuscript\JMIR Public Health and Surveillance\R2\SpaceTimePermutation sample analysis\output files\FakeOutput3.linelist.csv
  Line List Individuals Cache File : S:\BCD\COMDISshared\Analyst_of_the_week\Maven\SaTScan\Cluster Detection Manual\Manuscript\JMIR Public Health and Surveillance\R2\SpaceTimePermutation sample analysis\input files\event_cache.txt

Alerts
------
  Send Summary of Analysis Results by Email : No

Run Options
-----------
  Processor Usage   : All Available Processors
  Suppress Warnings : No
  Logging Analysis  : Yes
_______________________________________________________________________________________________

Program completed  : Tue Jan 30 13:55:13 2024
Total Running Time : 1 minute 34 seconds
Processor Usage    : 6 processors
