# Supplementary material for: Prospective Spatiotemporal Cluster Detection Using SaTScan: Tutorial for Designing and Fine-Tuning a System to Detect Reportable Communicable Disease Outbreaks
Source: JMIR Public Health Surveill. 2024 Jun 11;10:e50653. doi: 10.2196/50653 (PMC11200039; doi:10.2196/50653)
Supplement: Multimedia Appendix 2 [file publichealth_v10i1e50653_app2.zip › Multimedia Appendix 2/SpaceTimePermutation sample analysis/SpaceTimePermutation_sample_parameter_file.prm]

[Input]
;case data filename
CaseFile=...\input files\FakeCaseFile.csv
;source type (CSV=0, DBASE=1, SHAPE=2)
CaseFile-SourceType=0
;source field map (comma separated list of integers, oneCount, generatedId, shapeX, shapeY)
CaseFile-SourceFieldMap=3,5,4
;csv source delimiter (leave empty for space or tab delimiter)
CaseFile-SourceDelimiter=,
;csv source group character
CaseFile-SourceGrouper="
;csv source skip initial lines (i.e. meta data)
CaseFile-SourceSkip=0
;csv source first row column header
CaseFile-SourceFirstRowHeader=y
;source line list field map (comma separated list of <column idx>:<variable type>:<variable name>)
CaseFile-SourceLinelistFieldMap=1:0:"EventID",5:2:"EventLatitude",6:1:"EventLongitude",7:3:"disease_status_final"
;control data filename
ControlFile=
;time precision (0=None, 1=Year, 2=Month, 3=Day, 4=Generic)
PrecisionCaseTimes=3
;study period start date (YYYY/MM/DD)
StartDate=2021/01/02
;study period end date (YYYY/MM/DD)
EndDate=2022/01/01
;population data filename
PopulationFile=
;coordinate data filename
CoordinatesFile=...\input files\NYC ct coordinates file.txt
;source type (CSV=0, DBASE=1, SHAPE=2)
CoordinatesFile-SourceType=0
;source field map (comma separated list of integers, oneCount, generatedId, shapeX, shapeY)
CoordinatesFile-SourceFieldMap=1,2,3
;csv source delimiter (leave empty for space or tab delimiter)
CoordinatesFile-SourceDelimiter=" "
;csv source group character
CoordinatesFile-SourceGrouper="
;csv source skip initial lines (i.e. meta data)
CoordinatesFile-SourceSkip=0
;csv source first row column header
CoordinatesFile-SourceFirstRowHeader=n
;use grid file? (y/n)
UseGridFile=n
;grid data filename
GridFile=
;coordinate type (0=Cartesian, 1=latitude/longitude)
CoordinatesType=1

[Analysis]
;analysis type (1=Purely Spatial, 2=Purely Temporal, 3=Retrospective Space-Time, 4=Prospective Space-Time, 5=Spatial Variation in Temporal Trends, 6=Prospective Purely Temporal, 7=Seasonal Temporal)
AnalysisType=4
;model type (0=Discrete Poisson, 1=Bernoulli, 2=Space-Time Permutation, 3=Ordinal, 4=Exponential, 5=Normal, 6=Continuous Poisson, 7=Multinomial, 8=Rank, 9=UniformTime)
ModelType=2
;scan areas (1=High Rates(Poison,Bernoulli,STP); High Values(Ordinal,Normal); Short Survival(Exponential); Higher Trend(Poisson-SVTT), 2=Low Rates(Poison,Bernoulli,STP); Low Values(Ordinal,Normal); Long Survival(Exponential); Lower Trend(Poisson-SVTT), 3=Both Areas)
ScanAreas=1
;time aggregation units (0=None, 1=Year, 2=Month, 3=Day, 4=Generic)
TimeAggregationUnits=3
;time aggregation length (Positive Integer)
TimeAggregationLength=1

[Output]
;analysis main results output filename
ResultsFile=...\output files\FakeOutput_test.txt
;output Google Earth KML file (y/n)
OutputGoogleEarthKML=y
;output shapefiles (y/n)
OutputShapefiles=n
;output cartesian graph file (y/n)
OutputCartesianGraph=n
;output cluster information in ASCII format? (y/n)
MostLikelyClusterEachCentroidASCII=n
;output cluster information in dBase format? (y/n)
MostLikelyClusterEachCentroidDBase=n
;output cluster case information in ASCII format? (y/n)
MostLikelyClusterCaseInfoEachCentroidASCII=n
;output cluster case information in dBase format? (y/n)
MostLikelyClusterCaseInfoEachCentroidDBase=n
;output location information in ASCII format? (y/n)
CensusAreasReportedClustersASCII=n
;output location information in dBase format? (y/n)
CensusAreasReportedClustersDBase=n
;output risk estimates in ASCII format? (y/n)
IncludeRelativeRisksCensusAreasASCII=n
;output risk estimates in dBase format? (y/n)
IncludeRelativeRisksCensusAreasDBase=n
;output simulated log likelihoods ratios in ASCII format? (y/n)
SaveSimLLRsASCII=n
;output simulated log likelihoods ratios in dBase format? (y/n)
SaveSimLLRsDBase=n
;generate Google Maps output (y/n)
OutputGoogleMaps=y

[Multiple Data Sets]
; multiple data sets purpose type (0=Multivariate, 1=Adjustment)
MultipleDataSetsPurposeType=0

[Data Checking]
;study period data check (0=Strict Bounds, 1=Relaxed Bounds)
StudyPeriodCheckType=1
;geographical coordinates data check (0=Strict Coordinates, 1=Relaxed Coordinates)
GeographicalCoordinatesCheckType=1

[Locations Network]
;locations network filename
LocationsNetworkFilename=...\input files\NYC ct network file.txt
;source type (CSV=0, DBASE=1, SHAPE=2)
LocationsNetworkFilename-SourceType=0
;source field map (comma separated list of integers, oneCount, generatedId, shapeX, shapeY)
LocationsNetworkFilename-SourceFieldMap=1,2
;csv source delimiter (leave empty for space or tab delimiter)
LocationsNetworkFilename-SourceDelimiter=" "
;csv source group character
LocationsNetworkFilename-SourceGrouper="
;csv source skip initial lines (i.e. meta data)
LocationsNetworkFilename-SourceSkip=0
;csv source first row column header
LocationsNetworkFilename-SourceFirstRowHeader=n
;use locations network file
UseLocationsNetworkFile=y
;purpose of locations network file (0=Coordinates File Override, 1=Network Definition)
PurposeLocationsNetworkFile=1

[Line List]
;whether case file contains line list data (positive integer (y/n)
LineListCaseFile=n
;whether case file contains line list header row (positive integer (y/n)
LineListHeaderCaseFile=n
;file to store events ids
LineListEventCache=...\input files\event_cache.txt
;indication whether to include linelist events in kml output, grouped (y/n)
EventGroupKML=y
;label of line-list colummn that should be used to group events in KML file
EventGroupByKML=disease_status_final

[Spatial Neighbors]
;use neighbors file (y/n)
UseNeighborsFile=n
;neighbors file
NeighborsFilename=
;use meta locations file (y/n)
UseMetaLocationsFile=n
;meta locations file
MetaLocationsFilename=
;multiple coordinates type (0=OnePerLocation, 1=AtLeastOneLocation, 2=AllLocations)
MultipleCoordinatesType=0

[Spatial Window]
;maximum spatial size in population at risk (<=50%)
MaxSpatialSizeInPopulationAtRisk=50
;restrict maximum spatial size - max circle file? (y/n)
UseMaxCirclePopulationFileOption=n
;maximum spatial size in max circle population file (<=50%)
MaxSpatialSizeInMaxCirclePopulationFile=50
;maximum circle size filename
MaxCirclePopulationFile=
;restrict maximum spatial size - distance? (y/n)
UseDistanceFromCenterOption=n
;maximum spatial size in distance from center (positive integer)
MaxSpatialSizeInDistanceFromCenter=1
;include purely temporal clusters? (y/n)
IncludePurelyTemporal=n
;window shape (0=Circular, 1=Elliptic)
SpatialWindowShapeType=0
;elliptic non-compactness penalty (0=NoPenalty, 1=MediumPenalty, 2=StrongPenalty)
NonCompactnessPenalty=1
;isotonic scan (0=Standard, 1=Monotone)
IsotonicScan=0

[Temporal Window]
;minimum temporal cluster size (in time aggregation units)
MinimumTemporalClusterSize=2
;how max temporal size should be interpretted (0=Percentage, 1=Time)
MaxTemporalSizeInterpretation=1
;maximum temporal cluster size (<=90%)
MaxTemporalSize=30
;include purely spatial clusters? (y/n)
IncludePurelySpatial=n
;temporal clusters evaluated (0=All, 1=Alive, 2=Flexible Window)
IncludeClusters=0
;flexible temporal window start range (YYYY/MM/DD,YYYY/MM/DD)
IntervalStartRange=2000/1/1,2000/12/31
;flexible temporal window end range (YYYY/MM/DD,YYYY/MM/DD)
IntervalEndRange=2000/1/1,2000/12/31

[Cluster Restrictions]
;risk limit high clusters (y/n)
RiskLimitHighClusters=n
;risk threshold high clusters (1.0 or greater)
RiskThresholdHighClusters=1
;risk limit low clusters (y/n)
RiskLimitLowClusters=n
;risk threshold low clusters (0.000 - 1.000)
RiskThresholdLowClusters=1
;minimum cases in low rate clusters (positive integer)
MinimumCasesInLowRateClusters=0
;minimum cases in high clusters (positive integer)
MinimumCasesInHighRateClusters=2

[Space and Time Adjustments]
;time trend adjustment type (0=None, 2=LogLinearPercentage, 3=CalculatedLogLinearPercentage, 4=TimeStratifiedRandomization, 5=CalculatedQuadratic, 1=TemporalNonparametric)
TimeTrendAdjustmentType=0
;time trend adjustment percentage (>-100)
TimeTrendPercentage=0
;time trend type - SVTT only (Linear=0, Quadratic=1)
TimeTrendType=0
;adjust for weekly trends, nonparametric
AdjustForWeeklyTrends=y
;spatial adjustments type (0=None, 1=SpatiallyStratifiedRandomization, 2=SpatialNonparametric)
SpatialAdjustmentType=0
;use adjustments by known relative risks file? (y/n)
UseAdjustmentsByRRFile=n
;adjustments by known relative risks file name (with HA Randomization=1)
AdjustmentsByKnownRelativeRisksFilename=

[Inference]
;p-value reporting type (Default p-value=0, Standard Monte Carlo=1, Early Termination=2, Gumbel p-value=3) 
PValueReportType=0
;early termination threshold
EarlyTerminationThreshold=50
;report Gumbel p-values (y/n)
ReportGumbel=n
;Monte Carlo replications (0, 9, 999, n999)
MonteCarloReps=999
;adjust for earlier analyses(prospective analyses only)? (y/n)
AdjustForEarlierAnalyses=n
;prospective surveillance start date (YYYY/MM/DD)
ProspectiveStartDate=1900/1/1
;perform iterative scans? (y/n)
IterativeScan=n
;maximum iterations for iterative scan (0-32000)
IterativeScanMaxIterations=10
;max p-value for iterative scan before cutoff (0.000-1.000)
IterativeScanMaxPValue=0.05

[Cluster Drilldown]
;perform detected cluster standard drilldown (y/n)
PerformStandardDrilldown=n
;perform detected cluster Bernoulli drilldown (y/n)
PerformBernoulliDrilldown=n
;minimum number of locations in detected cluster to perform drilldown (positive integer)
DrilldownMinimumClusterLocations=2
;minimum number of cases in detected cluster to perform drilldown (positive integer)
DrilldownMinimumClusterCases=10
;p-value cutoff of detected cluster to perform drilldown (0.000-1.000)
DrilldownClusterPvalueCutoff=0.05
;adjust for weekly trends, purely spatial Bernoulli drilldown
DrilldownAdjustForWeeklyTrends=n

[Miscellaneous Analysis]
;calculate Oliveira's F
CalculateOliveira=n
;number of bootstrap replications for Oliveira calculation (minimum=100, multiple of 100)
NumBootstrapReplications=1000
;p-value cutoff for cluster's in Oliveira calculation (0.000-1.000)
OliveiraPvalueCutoff=0.05
;frequency of prospective analyses type (0=Same Time Aggregation, 1=Daily, 2=Weekly, 3=Monthy, 4=Quarterly, 5=Yearly)
ProspectiveFrequencyType=1
;frequency of prospective analyses  (positive integer)
ProspectiveFrequency=1

[Power Evaluation]
;perform power evaluation - Poisson only (y/n)
PerformPowerEvaluation=n
;power evaluation method (0=Analysis And Power Evaluation Together, 1=Only Power Evaluation With Case File, 2=Only Power Evaluation With Defined Total Cases)
PowerEvaluationsMethod=0
;total cases in power evaluation
PowerEvaluationTotalCases=600
;critical value type (0=Monte Carlo, 1=Gumbel, 2=User Specified Values)
CriticalValueType=0
;power evaluation critical value .05 (> 0)
CriticalValue05=0
;power evaluation critical value .001 (> 0)
CriticalValue01=0
;power evaluation critical value .001 (> 0)
CriticalValue001=0
;power estimation type (0=Monte Carlo, 1=Gumbel)
PowerEstimationType=0
;number of replications in power step
NumberPowerReplications=1000
;power evaluation alternative hypothesis filename
AlternativeHypothesisFilename=
;power evaluation simulation method for power step (0=Null Randomization, 1=N/A, 2=File Import)
PowerEvaluationsSimulationMethod=0
;power evaluation simulation data source filename
PowerEvaluationsSimulationSourceFilename=
;report power evaluation randomization data from power step (y/n)
ReportPowerEvaluationSimulationData=n
;power evaluation simulation data output filename
PowerEvaluationsSimulationOutputFilename=

[Spatial Output]
;automatically launch map viewer - gui only (y/n)
LaunchMapViewer=n
;create compressed KMZ file instead of KML file (y/n)
CompressKMLtoKMZ=y
;whether to include cluster locations kml output (y/n)
IncludeClusterLocationsKML=n
;threshold for generating separate kml files for cluster locations (positive integer)
ThresholdLocationsSeparateKML=1000
;report hierarchical clusters (y/n)
ReportHierarchicalClusters=y
;criteria for reporting secondary clusters(0=NoGeoOverlap, 1=NoCentersInOther, 2=NoCentersInMostLikely,  3=NoCentersInLessLikely, 4=NoPairsCentersEachOther, 5=NoRestrictions)
CriteriaForReportingSecondaryClusters=1
;report gini clusters (y/n)
ReportGiniClusters=n
;gini index cluster reporting type (0=optimal index only, 1=all values)
GiniIndexClusterReportingType=0
;spatial window maxima stops (comma separated decimal values[<=50%] )
SpatialMaxima=1,2,3,4,5,6,8,10,12,15,20,25,30,40,50
;max p-value for clusters used in calculation of index based coefficients (0.000-1.000)
GiniIndexClustersPValueCutOff=0.05
;report gini index coefficents to results file (y/n)
ReportGiniIndexCoefficents=n
;restrict reported clusters to maximum geographical cluster size? (y/n)
UseReportOnlySmallerClusters=n
;maximum reported spatial size in population at risk (<=50%)
MaxSpatialSizeInPopulationAtRisk_Reported=50
;restrict maximum reported spatial size - max circle file? (y/n)
UseMaxCirclePopulationFileOption_Reported=n
;maximum reported spatial size in max circle population file (<=50%)
MaxSizeInMaxCirclePopulationFile_Reported=50
;restrict maximum reported spatial size - distance? (y/n)
UseDistanceFromCenterOption_Reported=n
;maximum reported spatial size in distance from center (positive integer)
MaxSpatialSizeInDistanceFromCenter_Reported=1

[Temporal Output]
;output temporal graph HTML file (y/n)
OutputTemporalGraphHTML=y
;temporal graph cluster reporting type (0=Only most likely cluster, 1=X most likely clusters, 2=Only significant clusters)
TemporalGraphReportType=2
;number of most likely clusters to report in temporal graph (positive integer)
TemporalGraphMostMLC=1
;significant clusters p-value cutoff to report in temporal graph (0.000-1.000)
TemporalGraphSignificanceCutoff=0.01

[Other Output]
;cluster significance by recurrence interval  (y/n)
ClusterSignificanceByRecurrence=y
;cluster significance recurrence interval cutoff (positive integer)
ClusterSignificanceRecurrenceCutoff=100
;cluster significance recurrence interval type (YEAR=1, DAY=3)
ClusterSignificanceRecurrenceCutoffType=3
;cluster significance by  p-value (y/n)
ClusterSignificanceByPvalue=n
;cluster significance p-value cutoff (0.000-1.000)
ClusterSignificancePvalueCutoff=0.05
;report critical values for .01 and .05? (y/n)
CriticalValue=n
;report cluster rank (y/n)
ReportClusterRank=n
;print ascii headers in output files (y/n)
PrintAsciiColumnHeaders=n
;user-defined title for results file
ResultsTitle=

[Email Alerts]
;whether to email user an analysis results summary
EmailResultsSummary=n
;list of users which are always emailed
EmailAlwaysRecipients=fake_email@health.gov
;list of users which are emailed for significant events
EmailSignificantRecipients=fake_email@health.gov
;subject line of email - no significant clusters
EmailSubjectLineNoSignificant=SaTScan: No Significant Clusters of Disease XXX <date>
;email message body - no significant clusters
EmailMessageBodyNoSignificant=Analysis results: <output-directory>
;subject line of email - significant clusters
EmailSubjectLineSignificant=SaTScan: Significant Clusters of Disease XXX <date>
;email message body - significant clusters
EmailMessageBodySignificant=SaTScan signals for <date>:<linebreak><linebreak><signal-text><linebreak><linebreak>Analysis results: <output-directory>
;email message - attach results
EmailAttachResults=n

[Elliptic Scan]
;elliptic shapes - one value for each ellipse (comma separated decimal values)
EllipseShapes=1.5,2,3,4,5
;elliptic angles - one value for each ellipse (comma separated integer values)
EllipseAngles=4,6,9,12,15

[Power Simulations]
;simulation methods (0=Null Randomization, 1=N/A, 2=File Import)
SimulatedDataMethodType=0
;simulation data input file name (with File Import=2)
SimulatedDataInputFilename=
;print simulation data to file? (y/n)
PrintSimulatedDataToFile=n
;simulation data output filename
SimulatedDataOutputFilename=

[Run Options]
;number of parallel processes to execute (0=All Processors, x=At Most X Processors)
NumberParallelProcesses=0
;suppressing warnings? (y/n)
SuppressWarnings=n
;log analysis run to history file? (y/n)
LogRunToHistoryFile=y
;analysis execution method  (0=Automatic, 1=Successively, 2=Centrically)
ExecutionType=0

[System]
;system setting - do not modify
Version=10.2.0
